# Supplementary material for: Effects of different amoxicillin treatment durations on microbiome diversity and composition in the gut
Source: PLoS One. 2022 Oct 27;17(10):e0275737. doi: 10.1371/journal.pone.0275737 (PMC9612567; doi:10.1371/journal.pone.0275737)
Supplement: S1 File — (CSV) [file pone.0275737.s009.csv]

asv	A1FS10	A1FS1	A1FS2	A1FS3	A1FS4	A1FS5	A1FS6	A1FS7	A1FS8	A2FS10	A2FS1	A2FS2	A2FS3	A2FS4	A2FS5	A2FS6	A2FS7	A2FS8	A3FS10	A3FS1	A3FS2	A3FS3	A3FS4	A3FS5	A3FS6	A3FS7	A3FS8	A4FS10	A4FS1	A4FS2	A4FS3	A4FS4	A4FS5	A4FS6	A4FS7	A4FS8	A5FS10	A5FS1	A5FS2	A5FS3	A5FS4	A5FS5	A5FS6	A5FS7	A5FS8	B1FS1	B1FS2	B1FS3	B1FS4
ASV_1	4482	2226	5903	612	1012	2312	4446	3291	2504	1762	1126	366	800	1070	3751	1549	656	4352	2186	5856	3091	2157	4027	1136	8279	890	1861	4060	863	992	5397	3925	7477	2522	9171	4875	2436	1080	285	1923	1534	1717	4099	6331	425	1105	575	1783	682
ASV_2	4340	5249	1889	2823	11109	7126	7912	5416	4305	4542	2553	269	598	5048	7511	2112	581	2177	475	2685	1746	648	5968	297	4788	1180	506	2274	142	797	1643	8648	2117	366	3392	8364	3559	2334	167	1351	1560	5426	2764	5772	1907	940	104	1175	1176
ASV_3	11184	1210	4619	1580	901	2348	3751	3721	859	1363	793	311	515	2601	1900	1286	149	1240	308	2747	1316	388	1520	152	2661	905	1127	1240	221	894	931	2272	1391	210	1219	1303	542	343	47	182	1168	608	8094	5364	458	294	932	647	231
ASV_4	233	437	1112	330	939	1282	2043	705	1766	773	330	948	187	283	1399	962	547	1195	238	1920	417	325	976	223	702	1007	474	2657	663	1474	1372	747	1549	690	3750	3412	1296	542	142	472	2714	688	1058	968	209	537	221	949	193
ASV_5	402	1361	824	2083	1457	3919	6524	4946	727	405	2185	1066	395	2819	2839	1894	890	1908	75	290	423	210	459	54	278	296	267	599	628	1063	1258	1646	1683	636	2724	3879	1095	1710	44	608	1839	1587	2311	893	2499	216	636	783	468
ASV_6	1269	2553	2325	348	1975	1287	1294	1410	1622	1154	447	562	573	2225	2035	777	545	1058	564	2276	949	594	1426	490	1419	142	1034	2144	242	2136	2756	1474	2063	797	2586	2018	778	288	398	341	1647	964	1598	2556	1007	359	223	649	356
ASV_7	7	360	11	421	245	131	19	2	106	131	98	910	912	38	111	182	168	32	2222	759	0	2537	574	783	1489	42	256	864	508	0	562	41	83	1102	144	146	251	772	1063	5574	329	497	11	436	56	2320	1194	6003	721
ASV_8	1478	675	1118	485	1137	1852	2133	2723	1812	715	795	213	120	2115	2389	512	1751	1742	111	520	565	197	1163	75	1036	1049	239	764	358	573	1796	1163	1474	310	1408	3531	905	1022	104	230	2036	1017	3204	1882	1745	379	153	251	277
ASV_9	48	128	91	547	110	351	73	20	361	3216	517	732	2562	103	1102	1513	1334	425	1022	408	35	10	0	90	1363	8591	4324	384	1615	893	154	18	17	375	29	2461	937	5046	1397	7136	476	1061	62	259	1529	243	2019	241	2029
ASV_10	581	945	811	371	298	499	752	327	807	659	159	228	159	88	342	333	158	229	1236	1271	137	392	304	398	4219	160	1034	1347	206	148	2011	525	1514	550	391	1104	698	206	164	271	317	324	1091	1890	377	329	339	228	698
ASV_11	1284	0	142	489	2024	697	664	635	1872	316	0	213	415	1125	873	871	286	707	1610	0	185	643	1215	517	4818	495	2264	1045	0	120	757	2949	1365	1203	593	2175	713	0	233	627	1060	1034	2921	2435	583	0	0	0	509
ASV_12	14	16	23	34	0	1	4	12	818	18	226	80	130	7	6	137	426	78	2496	618	18	2723	0	293	2221	662	2893	7149	552	15	178	61	153	900	745	1080	85	380	2998	1687	481	2	14	1366	8	96	2419	478	347
ASV_13	344	550	351	1527	1677	1275	1925	4275	92	202	1863	123	335	990	655	893	5755	1297	172	359	598	355	338	117	547	1709	203	212	344	307	769	1407	686	154	632	707	1167	1590	208	504	1344	1122	1464	590	4911	596	459	577	337
ASV_14	222	304	896	247	794	910	1392	492	1172	808	258	805	165	260	1099	782	436	1061	168	1434	308	257	778	159	633	789	364	1996	495	1348	655	418	812	438	2558	2450	1178	523	128	416	1971	562	884	790	175	442	158	705	160
ASV_15	129	5	261	5	19	49	31	10	7	27	4579	362	7813	376	60	239	166	3	429	43	253	28	23	152	140	2652	767	64	0	14	0	14	188	319	23	153	56	47	1364	19	34	289	143	115	11	8216	0	0	2
ASV_16	507	393	3	76	1195	849	499	760	1076	969	112	232	25	117	225	626	201	430	69	116	387	138	594	2	24	574	68	3277	197	639	2126	617	246	239	775	1001	1373	358	11	373	743	360	929	41	456	262	762	454	192
ASV_17	1173	3325	362	214	1394	1056	767	994	901	1565	87	93	276	855	782	348	230	498	276	629	228	153	514	139	968	238	341	1125	74	298	1040	516	622	261	849	986	1291	189	32	180	611	406	1294	989	600	95	99	208	112
ASV_18	140	1671	9	1096	3584	2395	2768	1954	1633	1609	117	5	11	1765	2723	44	4	60	0	40	14	15	1961	3	42	24	6	8	3	5	14	2928	27	6	50	3206	1141	50	1	11	40	1840	63	72	51	1	1	20	27
ASV_19	720	269	515	238	598	815	960	1232	636	592	437	108	75	1220	1582	315	1432	1202	46	262	306	90	512	35	547	649	147	334	125	492	610	530	624	124	614	1770	599	415	37	133	1019	545	1602	850	1030	229	69	145	179
ASV_20	231	311	63	1603	384	223	246	91	138	398	105	31	240	209	135	1578	1030	182	3207	355	206	685	635	3007	1288	192	1068	1292	53	89	406	217	487	1514	295	121	325	261	481	375	202	198	91	293	169	116	77	28	26
ASV_21	564	1165	850	123	885	612	537	651	734	525	183	171	276	872	766	257	227	394	338	865	376	218	586	240	637	74	501	1032	106	837	1731	682	765	400	1158	848	482	137	167	155	734	492	859	1147	519	189	90	297	162
ASV_22	6	330	0	283	170	99	21	0	89	105	56	614	572	21	79	142	119	26	1545	500	9	1733	423	471	1029	22	187	599	314	21	336	24	59	739	89	83	189	504	697	3367	244	359	10	279	30	1378	849	0	482
ASV_23	196	270	127	365	389	188	245	65	1296	1222	426	1733	435	55	142	560	559	325	2004	34	147	164	148	149	163	391	211	788	76	538	94	37	356	498	2694	785	731	796	1509	194	34	118	58	116	208	2483	372	24	138
ASV_24	7	0	13	105	70	481	6	37	24	82	0	521	0	188	211	55	652	0	491	0	7	8	26	180	549	172	975	30	539	51	297	284	467	1721	356	129	36	36	1192	60	40	1564	79	278	15	0	303	412	202
ASV_25	0	476	1586	540	349	712	1193	1179	517	598	285	102	185	863	729	410	47	511	115	870	418	137	507	47	1062	293	488	527	81	322	353	807	528	79	485	519	208	145	13	66	397	199	0	1812	154	73	310	207	63
ASV_26	669	313	437	172	563	810	897	1164	614	395	384	88	66	954	1079	264	785	820	55	263	279	78	468	30	441	418	93	259	158	288	687	495	569	131	446	1396	401	404	36	91	785	455	1113	764	756	126	41	62	68
ASV_27	61	46	82	505	13	98	83	28	58	84	319	787	665	97	95	1472	859	94	476	718	182	1519	297	2727	806	591	2374	274	785	72	141	128	186	3968	428	253	242	406	1527	573	527	599	102	245	471	574	47	447	1291
ASV_28	1339	0	717	0	0	0	0	0	0	0	887	100	235	0	0	809	227	699	156	961	605	268	0	137	1946	417	217	869	55	294	632	0	758	151	1353	0	0	793	67	432	540	0	980	2075	697	326	40	482	440
ASV_29	14	33	173	8	0	4	21	4	2	30	577	534	27	2	0	481	1	27	170	101	79	29	1	578	915	0	836	58	404	25	3	0	0	8	24	8	214	220	222	56	7	67	21	507	41	94	151	44	664
ASV_30	7	263	0	285	162	96	18	2	91	82	43	587	581	20	70	112	147	30	0	497	0	0	376	487	1000	19	186	538	327	0	339	23	62	719	90	57	151	503	645	0	213	383	12	332	41	1293	858	0	483
ASV_31	73	178	392	106	186	298	545	284	144	576	89	290	138	297	655	150	25	269	1167	438	66	116	207	163	687	109	365	346	121	0	387	256	711	282	306	494	459	115	326	99	0	158	199	1393	284	89	26	239	198
ASV_32	51	0	106	0	4	29	13	7	6	11	1620	169	2487	156	69	1169	1520	0	210	77	98	25	21	108	91	1127	376	19	0	5	0	7	75	165	0	80	23	22	645	8	12	163	121	48	136	2349	730	980	786
ASV_33	43	79	0	672	15	192	175	66	15	34	152	388	538	2	36	78	53	25	24	216	87	18	0	43	75	328	14	60	465	23	133	139	2	118	61	22	395	0	36	12	82	474	145	129	229	1340	2141	481	910
ASV_34	70	1121	933	43	212	228	188	248	104	665	191	79	92	147	140	52	56	124	92	784	71	14	2	26	111	22	15	141	60	263	129	73	95	26	110	303	276	118	25	29	127	71	147	369	156	38	158	135	67
ASV_35	9	189	98	9	185	44	40	9	105	99	67	32	856	36	61	258	221	71	1356	225	12	252	220	871	141	1028	903	61	272	19	225	55	103	510	50	132	629	407	767	540	305	472	189	100	574	460	570	555	678
ASV_36	397	1088	117	77	457	395	284	317	352	569	30	47	166	430	386	142	99	196	91	225	62	68	179	50	346	75	128	431	23	96	385	180	188	86	327	285	496	59	13	55	204	141	427	309	206	45	40	76	50
ASV_37	6	10	64	50	10	37	14	6	7	40	336	175	30	21	19	651	44	22	186	73	12	126	39	270	90	71	442	18	92	18	40	3	17	198	16	25	62	266	252	50	32	61	28	53	23	137	662	332	170
ASV_38	142	0	139	0	514	623	151	316	3	825	0	2	0	1732	163	91	175	240	38	81	181	160	236	6	112	254	17	126	23	501	960	240	5	2	13	51	632	22	14	87	41	230	467	221	106	0	19	311	44
ASV_39	0	0	834	0	0	0	0	0	0	0	0	21	0	0	0	0	0	0	0	0	0	0	0	0	0	0	0	0	0	0	0	0	0	0	0	0	0	0	0	0	0	0	0	0	0	0	0	0	0
ASV_40	61	72	55	117	20	18	36	46	169	352	378	17	750	345	37	341	1471	123	773	11	84	90	6	20	47	682	54	199	110	200	10	11	46	45	201	117	350	38	644	87	0	28	38	69	90	1359	0	9	0
ASV_41	295	568	63	56	312	69	165	64	341	1049	0	94	0	80	317	229	64	517	69	242	166	71	75	21	156	574	12	638	259	502	208	156	210	93	761	158	355	298	29	151	46	26	96	435	199	0	20	188	0
ASV_42	0	45	216	26	249	45	153	58	355	217	126	0	352	169	155	226	49	6	1930	545	0	451	226	42	59	201	798	324	338	113	41	9	90	442	272	290	13	906	1371	31	31	220	151	137	29	553	0	0	227
ASV_43	102	219	99	462	549	387	593	1184	38	82	720	36	138	353	229	349	0	453	16	57	186	48	53	23	83	468	29	82	106	102	277	498	213	46	222	221	323	427	16	145	311	278	419	101	0	69	51	100	80
ASV_44	52	45	13	11	13	0	6	0	94	11	2	235	9	0	3	88	11	72	625	137	43	138	30	30	135	103	903	134	3	5	7	0	14	19	4	43	153	50	1141	69	21	55	20	0	130	1457	313	873	742
ASV_45	2	0	6	68	57	216	4	16	26	43	0	327	0	69	78	30	345	0	162	0	9	3	8	101	209	84	350	19	306	29	170	121	209	733	116	83	13	12	363	35	24	864	30	92	5	0	154	210	99
ASV_46	352	0	518	0	63	60	422	624	246	1223	0	2339	3	207	551	274	184	175	822	0	517	0	171	146	760	1552	162	1260	0	371	655	279	976	263	1562	633	422	0	793	0	0	70	76	385	84	0	0	0	0
ASV_47	477	430	69	67	417	132	86	1177	159	1487	74	114	112	355	30	136	1008	411	22	40	369	14	155	0	9	302	0	289	115	649	423	78	7	25	372	244	1033	100	8	12	159	38	291	104	948	47	13	157	36
ASV_48	25	40	17	40	4	19	42	20	8	37	31	88	115	17	11	153	64	26	122	357	29	3401	604	283	311	31	148	72	58	11	15	10	126	340	21	27	69	659	59	1493	443	29	31	88	16	13	98	87	220
ASV_49	376	19	0	4	6	34	270	35	38	198	20	26	155	319	43	798	488	135	0	0	131	0	0	0	0	7	0	33	17	56	21	17	10	42	39	56	19	73	0	6	6	74	8	0	8	0	0	0	0
ASV_50	98	25	64	278	11	157	140	63	24	67	38	1400	3	19	7	23	56	64	28	171	523	104	136	56	38	756	624	100	0	83	135	3	5	602	75	122	32	295	79	202	85	228	76	81	382	65	0	0	125
ASV_51	98	137	0	12	90	6	64	157	35	194	5	534	3	0	11	80	272	141	354	22	115	4	1	27	40	807	193	924	442	143	191	64	51	70	176	46	211	89	308	84	25	96	45	69	458	18	25	151	295
ASV_52	0	9	33	857	0	0	7	14	0	16	2	36	1	13	45	648	0	7	457	72	0	867	294	3816	847	26	4757	2	0	4	0	0	0	10	9	0	18	47	713	31	23	131	34	420	37	36	82	0	3
ASV_53	432	330	90	68	277	125	61	1174	161	1379	92	93	85	321	26	116	826	448	19	40	406	8	100	0	7	318	5	306	119	669	413	88	6	39	367	215	1013	86	5	10	146	48	333	114	849	49	13	127	29
ASV_54	70	712	400	73	108	232	216	170	285	400	69	41	43	56	87	66	7	156	68	357	9	65	273	49	330	47	86	342	46	373	135	115	159	58	713	355	364	51	12	48	114	93	292	383	70	46	35	97	36
ASV_55	11	7	30	2	10	28	12	2	10	157	48	62	32	30	19	80	71	19	58	22	3	72	2	45	70	159	175	534	448	105	108	372	1092	144	2615	26	17	273	34	33	0	4	53	126	39	62	6	3	16
ASV_56	5	86	19	542	49	105	81	63	0	0	87	0	658	98	27	0	22	11	0	0	0	0	0	0	0	10	0	0	475	0	160	217	0	70	5	0	3	207	0	22	56	214	4	0	0	0	60	151	973
ASV_57	46	789	3	2	4	0	0	3	18	175	99	0	114	55	56	124	502	68	550	416	30	166	0	0	34	224	652	431	21	101	126	28	12	65	0	20	38	107	271	368	96	132	62	998	26	813	1127	22	650
ASV_58	0	0	0	481	0	0	0	0	2	0	14	0	0	0	0	0	0	0	0	0	0	0	4	114	21	6	87	0	14721	0	0	0	1	0	0	6	3	0	1	0	0	3	0	21	6	0	0	0	0
ASV_59	20	106	35	833	49	92	32	12	29	31	159	422	9	39	17	153	182	18	353	74	10	63	31	447	425	8	285	32	383	11	222	114	187	584	86	25	24	79	162	151	29	12	0	265	7	86	8	4	49
ASV_60	191	104	67	361	36	37	59	44	18	191	0	141	215	38	38	377	831	230	67	67	237	41	96	9	4	872	48	505	148	77	100	46	301	597	227	24	699	307	61	247	78	190	96	10	509	0	0	0	30
ASV_61	0	0	28	16	10	102	92	40	75	89	44	377	47	84	23	230	71	79	325	8	3	106	27	495	624	47	525	59	67	53	185	45	279	1287	370	168	12	117	111	22	60	229	10	36	68	246	128	433	994
ASV_62	23	64	33	137	26	53	47	19	26	60	45	118	40	30	21	316	132	41	309	82	13	158	63	396	167	50	317	54	98	16	40	20	32	247	54	26	107	77	119	115	78	112	22	117	86	144	155	114	179
ASV_63	0	0	9	23	0	5	0	0	9	2	30	58	63	3	0	10	0	14	95	35	0	446	107	952	164	135	14	0	59	0	20	22	22	91	10	43	164	81	89	69	16	51	22	60	82	13	2380	139	246
ASV_64	9	15	16	144	13	15	22	16	5	25	29	109	234	42	8	151	220	76	329	114	10	296	66	491	190	506	516	9	113	17	9	13	3	82	13	27	150	388	206	305	102	189	30	81	268	153	304	140	196
ASV_65	256	417	119	44	237	172	580	133	317	674	23	108	26	92	145	112	11	618	757	149	188	66	157	153	165	462	166	484	84	321	65	132	207	143	167	309	271	137	316	321	56	63	74	408	343	19	91	99	63
ASV_66	80	100	13	395	32	463	52	28	142	160	0	0	21	10	7	15	0	0	1	2	116	10	19	426	59	709	266	137	70	51	20	14	53	1069	53	48	210	414	16	378	86	379	38	29	1121	162	136	7	0
ASV_67	100	60	36	165	32	43	82	43	35	89	0	148	151	153	55	930	1157	43	48	52	162	41	13	65	50	515	87	348	135	23	7	41	14	249	107	77	819	423	30	186	263	334	91	55	470	10	30	33	767
ASV_68	367	52	8	10	439	274	207	219	0	318	2	10	0	0	6	3	31	52	0	0	102	0	0	0	0	0	0	0	0	149	0	0	0	0	0	0	22	0	0	0	1	0	0	0	3	0	0	0	0
ASV_69	0	0	86	12	0	0	21	2	17	52	0	0	64	0	26	114	11	68	264	50	0	206	22	20	15	1044	569	195	0	41	0	18	39	610	80	183	39	17	663	2	87	132	73	11	316	109	8	426	269
ASV_70	286	123	2	122	124	23	148	132	118	271	437	0	332	234	59	27	709	163	356	67	252	214	63	85	99	1142	124	874	64	177	267	363	139	789	387	224	413	615	708	209	85	107	29	100	188	459	43	143	100
ASV_71	2	35	0	984	0	5	72	5	0	128	70	0	26	21	0	164	0	0	155	211	0	36	25	8	54	53	516	0	49	26	6	4	6	13	31	3	80	17	155	23	5	3	10	43	10	70	8	16	329
ASV_72	0	14	27	298	3	10	8	6	0	0	27	99	120	0	5	19	0	0	99	46	7	77	39	38	41	74	653	8	176	0	0	0	25	27	2	3	26	380	149	125	245	198	60	77	18	30	34	32	246
ASV_73	0	60	15	326	22	104	61	29	0	0	61	0	390	78	14	0	7	0	0	0	0	0	0	0	0	3	0	0	382	0	129	159	7	48	0	0	0	134	0	13	41	156	2	0	0	0	39	116	643
ASV_74	3	75	18	293	23	113	65	44	0	0	59	0	361	65	17	0	4	9	0	0	0	0	0	0	0	4	0	0	356	0	86	153	0	55	3	0	0	140	0	7	48	144	7	0	0	0	46	84	643
ASV_75	0	11	16	31	0	10	4	5	12	7	343	49	17	28	14	47	67	9	251	71	0	36	90	357	199	7	365	14	27	1	17	3	50	839	11	16	7	40	177	6	9	13	7	80	2	23	1373	285	1156
ASV_76	23	28	31	158	6	45	48	11	25	34	18	164	50	51	25	348	56	31	202	93	14	291	67	374	244	48	175	53	38	13	79	40	61	290	98	36	109	90	161	45	132	183	44	85	26	40	154	86	400
ASV_77	246	0	0	0	0	0	0	14	59	158	141	0	0	0	37	2617	34	160	0	0	971	0	0	0	0	0	0	51	0	192	0	0	0	8	42	115	20	0	0	0	70	0	0	0	17	0	0	0	0
ASV_78	205	153	0	595	558	488	190	238	251	237	231	0	3	190	224	322	608	181	0	1	168	0	0	0	0	142	0	190	21	92	416	347	75	191	309	263	205	198	0	44	276	117	141	0	461	0	0	0	0
ASV_79	2	0	0	0	2	0	0	0	884	37	47	0	308	335	24	20	13	311	20	9	0	630	1311	25	1	137	10	44	19	23	47	7	500	1688	2679	765	442	39	6	20	63	15	35	28	88	0	0	0	0
ASV_80	24	289	110	59	177	126	139	156	37	143	62	46	179	47	46	169	380	51	616	62	16	26	30	11	11	160	86	87	40	68	54	18	33	99	68	28	311	41	301	46	38	40	53	143	87	305	82	19	14
ASV_81	0	12	136	32	0	3	17	0	5	0	7	160	70	9	37	169	37	72	22	49	4	18	3	93	117	14	295	8	94	3	6	11	8	148	10	0	25	13	54	8	18	30	3	42	7	208	103	262	70
ASV_82	33	0	7	17	0	0	5	12	11	14	11	616	19	9	21	138	87	5	412	61	22	23	11	66	24	14	122	89	7	12	8	0	3	42	0	5	16	0	240	1	0	0	0	14	6	17	329	99	6
ASV_83	10	51	260	34	7	95	218	100	24	41	189	66	106	407	93	37	57	141	95	970	45	78	88	102	45	23	38	26	0	111	101	142	49	97	82	134	28	453	57	22	194	148	57	268	233	0	6	0	9
ASV_84	194	33	3	6	227	173	119	111	0	220	0	3	0	0	0	0	12	30	0	0	53	0	0	0	0	0	0	0	0	104	0	0	0	0	0	0	9	0	0	0	0	0	0	1	0	0	0	0	0
ASV_85	6	28	8	24	0	0	0	0	35	13	31	17	61	3	6	34	40	0	237	68	8	61	13	49	0	16	19	30	170	8	20	0	7	61	31	36	22	9	125	52	4	4	5	6	25	540	100	35	19
ASV_86	44	37	421	2	27	10	69	1	4	6	0	0	76	4	19	14	0	0	743	327	22	252	22	568	262	0	1058	0	0	0	0	3	33	21	28	15	1	83	163	0	0	0	0	9	0	35	211	0	0
ASV_87	46	347	154	37	60	121	103	80	234	235	50	17	30	27	60	69	5	84	27	127	7	25	136	19	179	21	49	215	35	179	87	66	114	39	468	292	177	38	7	29	60	41	170	165	52	17	17	42	15
ASV_88	78	85	0	60	240	33	329	181	1	1315	261	0	91	23	381	116	19	167	64	155	91	48	10	14	62	30	1	153	29	660	182	35	405	0	213	10	281	110	21	24	243	44	138	22	155	0	0	21	0
ASV_89	3	0	0	0	0	0	0	0	34	0	0	0	0	0	0	0	0	0	0	0	2	0	0	0	0	1296	0	119	0	0	0	0	0	0	0	46	305	222	0	26	151	127	95	0	386	0	0	0	0
ASV_90	2	0	0	17	9	0	9	12	0	289	0	1482	392	21	244	277	367	94	298	115	2	249	109	280	385	238	670	0	86	118	50	47	273	0	0	0	18	183	216	251	38	61	24	376	57	16	1	0	17
ASV_91	0	222	124	0	6	65	70	43	63	13	19	203	26	2	8	10	22	2	29	206	0	62	11	310	132	527	146	82	96	9	150	0	0	301	6	17	95	2323	56	1023	22	58	20	28	125	11	0	6	0
ASV_92	49	389	168	39	66	114	93	70	176	248	31	25	29	37	49	32	4	64	40	157	13	30	115	19	153	40	33	171	18	131	54	65	99	30	324	213	174	47	0	16	37	44	158	169	51	23	20	42	12
ASV_93	0	52	33	2	54	13	12	3	28	34	21	8	291	13	14	91	95	23	381	69	0	99	62	289	34	341	247	20	80	7	87	12	28	165	20	47	261	147	200	190	118	218	73	33	226	152	182	150	214
ASV_94	137	417	6	7	513	39	48	14	121	128	0	1	37	137	13	70	22	1	1	0	216	83	0	0	0	83	0	109	0	60	109	180	0	5	151	150	205	127	0	93	2	86	6	2	140	4	21	194	3
ASV_95	2	30	0	585	0	11	49	7	0	73	33	0	15	11	0	103	0	0	87	167	4	37	13	6	53	30	315	0	30	22	4	0	0	8	8	1	59	12	96	27	4	5	7	41	6	29	12	18	214
ASV_96	0	0	171	0	0	0	0	0	8	49	0	1194	51	1	0	76	23	7	0	0	0	0	0	0	0	0	0	30	0	13	0	0	0	0	0	8	0	0	0	0	0	0	0	0	0	0	0	0	0
ASV_97	0	0	0	78	288	144	2	24	470	721	68	0	94	41	2	5	381	622	36	63	1	136	276	6	52	99	12	0	370	480	130	142	65	59	103	808	470	317	15	40	236	105	149	148	273	0	0	0	0
ASV_98	0	28	0	632	0	5	50	5	0	68	44	0	24	21	1	112	0	0	99	154	0	22	20	1	36	33	306	0	25	35	6	3	7	9	0	0	55	9	89	19	2	7	5	41	7	37	6	22	251
ASV_99	25	35	20	27	0	10	15	5	10	6	34	116	107	8	3	76	8	16	106	83	44	127	60	86	150	23	102	16	188	0	19	23	43	116	7	16	3	37	94	36	11	44	9	38	6	257	281	90	40
ASV_100	0	0	1	0	0	0	0	0	0	0	877	3	317	3	46	1070	1376	0	13	62	0	11	8	38	29	65	35	1	0	0	0	0	0	15	0	1	2	1	76	0	1	9	19	6	113	3	740	875	754
ASV_101	84	29	148	39	43	143	114	18	74	189	51	128	102	189	5	67	60	65	638	158	146	5	14	121	98	13	137	135	7	41	0	0	15	75	20	111	137	43	245	159	17	7	6	133	48	142	21	0	31
ASV_102	10	57	11	113	0	11	29	5	30	11	0	29	85	8	6	39	17	24	34	28	16	17	10	105	45	62	90	6	29	5	26	19	9	95	19	33	58	41	27	101	30	164	19	25	16	96	536	108	46
ASV_103	11	26	0	35	12	2	3	5	0	4	2	0	3	0	1	2	0	0	7	12	17	0	0	7	17	4	50	4	10	0	0	2	0	3	0	3	2	3	29	13	0	0	0	13	0	80	11	3	64
ASV_104	67	53	55	57	44	25	28	25	60	109	55	95	125	27	40	91	229	38	231	61	63	56	53	57	86	210	150	135	86	82	73	6	42	88	75	52	174	73	234	58	43	39	16	48	108	126	81	32	80
ASV_105	5	10	30	47	9	5	7	6	14	0	19	221	10	4	8	211	12	5	15	30	8	0	8	83	46	16	0	32	14	0	116	0	73	253	44	23	70	40	9	12	36	243	52	74	38	0	214	85	13
ASV_106	13	18	56	65	5	47	67	18	35	24	65	59	70	45	37	60	182	25	536	132	44	52	69	76	63	59	50	50	43	13	123	24	63	60	83	98	94	94	124	50	27	44	29	153	36	70	67	51	90
ASV_107	0	0	80	141	5	1	9	0	5	2	7	2	15	1	4	61	24	16	124	22	0	77	31	41	69	2	210	32	39	1	308	9	34	181	3	8	6	22	72	14	134	190	71	83	6	13	11	659	6
ASV_108	40	0	64	0	0	27	8	0	4	3	0	117	0	128	25	78	40	0	145	11	91	9	8	56	41	884	252	12	0	3	0	4	54	102	9	45	11	19	448	8	12	113	46	34	0	0	0	0	0
ASV_109	0	0	366	0	0	0	0	0	0	0	0	15	0	0	0	0	0	0	0	0	0	0	0	0	0	0	0	0	0	0	0	0	0	0	0	0	0	0	0	0	0	0	0	0	0	0	0	0	0
ASV_110	44	18	16	227	0	30	23	17	11	44	97	14	47	9	8	231	530	54	7	19	52	6	5	9	2	145	11	94	154	21	36	40	82	588	94	57	127	736	0	117	47	38	14	0	190	16	117	75	128
ASV_111	42	64	27	49	27	23	29	37	80	112	64	127	123	20	34	21	131	42	176	49	33	40	29	32	9	83	129	54	64	62	6	20	40	28	49	46	118	28	83	36	26	16	19	57	81	187	34	29	49
ASV_112	0	9	12	53	0	4	8	3	5	0	0	144	110	5	0	47	415	20	251	61	3	185	66	271	75	36	215	5	106	0	26	14	28	249	64	45	7	107	426	103	5	66	15	41	3	128	0	30	161
ASV_113	0	0	0	0	0	0	0	0	0	0	0	0	0	7	71	1431	1534	0	10	87	0	10	14	42	50	0	0	0	0	0	0	0	0	0	0	0	3	0	0	0	0	9	43	7	155	0	1066	1232	1116
ASV_114	16	263	17	10	182	51	21	6	60	74	30	5	56	148	65	23	83	425	136	29	1	95	110	0	9	682	57	237	49	45	6	58	21	8	73	51	428	80	62	98	105	27	115	364	550	31	132	64	130
ASV_115	10	27	0	4	10	0	3	9	16	75	0	30	3	0	3	1	141	19	27	1	2	13	13	80	2	109	14	173	24	74	277	79	40	0	1730	9	4	446	28	6	8	0	31	47	6	23	19	17	16
ASV_116	0	16	15	186	1	0	0	1	3	14	116	111	84	16	12	59	114	55	147	66	0	56	39	116	37	41	59	71	30	7	65	17	22	169	34	12	10	345	201	27	67	143	23	13	55	6	70	36	82
ASV_117	0	0	0	1	0	0	0	0	0	8	0	0	0	56	64	7	4	0	183	0	0	7	10	61	171	0	339	0	0	11	44	73	176	653	113	8	0	4	378	0	0	10	0	98	0	0	4	2	1
ASV_118	30	0	1	351	2	0	0	0	13	2	35	32	59	28	19	128	4	48	102	77	22	246	203	487	63	1	28	3	171	4	24	27	6	95	0	10	8	41	47	281	2	177	55	3	1	25	131	25	129
ASV_119	148	42	176	7	5	6	40	36	27	285	35	182	27	8	16	34	62	94	273	235	113	7	19	89	20	27	53	72	43	123	10	2	28	41	98	52	67	25	151	16	13	13	12	96	114	96	12	88	59
ASV_120	0	0	0	0	0	0	0	0	0	0	0	0	0	10	80	1283	1294	0	7	98	0	13	10	39	46	0	0	0	0	0	0	0	0	0	0	0	7	0	11	0	0	9	35	10	146	0	900	1189	1079
ASV_121	202	53	96	299	70	63	150	41	64	48	134	97	97	23	22	171	14	19	27	70	261	59	84	115	43	102	63	121	0	47	169	63	20	39	6	29	218	40	20	13	27	55	69	69	82	0	59	0	0
ASV_122	5	81	149	3	0	11	0	0	28	79	58	0	82	21	5	4	7	56	20	45	7	224	0	17	5	6	11	12	75	29	5	8	21	0	59	14	6	8	5	0	0	5	13	57	13	438	0	5	12
ASV_123	28	22	132	306	20	22	18	8	44	4	57	0	27	19	1	4	0	0	0	135	55	4	3	26	11	70	0	9	849	2	41	8	24	49	29	79	18	50	0	15	52	72	14	4	60	0	0	0	0
ASV_124	9	39	28	7	35	16	22	13	246	110	169	21	47	39	46	152	111	138	155	149	9	158	91	12	230	44	6	85	375	71	33	30	58	86	54	289	76	16	90	23	18	8	12	229	40	54	15	10	2
ASV_125	61	58	141	305	14	99	10	0	0	123	143	0	13	34	36	379	2	48	0	101	83	242	90	211	114	599	3	0	13	98	54	3	0	0	0	0	239	82	0	53	40	37	48	2	208	0	0	0	38
ASV_126	0	0	298	0	0	0	0	0	0	0	0	7	0	0	0	0	0	0	0	0	0	0	0	0	1	0	0	0	0	0	0	0	0	0	0	0	0	0	0	0	0	0	0	0	0	0	0	0	0
ASV_127	50	17	40	99	6	43	28	13	291	24	30	0	17	18	9	123	3	10	17	41	63	80	25	85	32	319	69	93	162	24	24	0	0	7	60	196	59	49	17	34	9	15	14	0	148	271	32	5	9
ASV_128	0	0	0	0	0	0	0	0	0	0	0	6	0	10	47	1070	1378	0	7	78	0	12	8	36	27	11	19	0	0	0	0	0	0	0	0	0	12	0	35	0	0	22	24	0	131	0	773	1015	850
ASV_129	0	0	1	2	0	0	4	0	10	13	30	16	0	6	14	70	149	18	131	16	0	6	14	82	16	0	5	11	24	4	3	0	7	207	0	0	67	24	43	3	0	10	7	0	8	11	44	20	0
ASV_130	0	0	34	0	0	0	0	0	0	25	0	71	113	15	0	18	42	29	40	35	0	12	36	3	0	43	17	96	109	15	60	30	68	0	0	0	42	40	21	16	5	8	9	2	54	0	0	0	13
ASV_131	11	101	0	35	22	166	266	226	0	3	0	9	0	13	23	0	3	1	3	6	28	3	3	3	1	0	1	0	0	15	0	0	0	0	0	8	4	6	2	0	0	2	3	3	25	0	0	0	0
ASV_132	102	36	0	1034	0	18	219	66	0	44	423	0	259	0	47	2110	530	337	2	0	235	4	0	29	18	13	8	28	5	30	0	2	0	3	0	0	10	0	5	5	0	0	0	0	3	0	0	0	0
ASV_133	0	0	12	8	6	0	13	0	46	38	0	0	3	0	16	51	6	25	87	19	0	112	35	139	55	308	212	134	0	14	0	7	13	190	30	132	17	218	176	5	60	55	27	31	102	26	5	241	144
ASV_134	16	38	37	48	28	18	14	7	78	83	0	54	14	13	28	51	14	31	164	3	15	34	13	37	66	109	101	99	127	38	36	12	28	56	91	44	103	37	93	50	19	19	13	60	28	24	87	48	48
ASV_135	64	29	15	63	23	28	50	17	12	41	28	17	36	24	23	81	241	13	194	59	39	35	35	25	29	116	21	37	73	14	39	10	44	47	33	24	114	49	63	36	48	37	25	70	65	34	51	55	37
ASV_136	41	12	0	436	0	9	129	51	0	76	191	0	396	0	39	2111	363	142	237	41	119	5	0	52	18	19	97	7	13	67	0	11	0	8	0	8	7	0	560	5	0	7	3	0	9	0	0	0	0
ASV_137	8	24	0	77	9	23	25	9	12	30	5	60	16	7	14	72	37	24	123	54	10	30	38	170	44	21	139	35	16	4	58	7	8	147	12	14	88	39	39	62	32	57	11	27	33	19	130	53	58
ASV_138	0	37	11	36	0	21	32	18	7	8	25	47	5	20	6	142	151	20	0	27	0	63	23	0	40	0	163	22	25	0	33	11	21	39	11	6	7	2	79	0	10	26	5	55	12	35	0	0	90
ASV_139	200	0	10	25	43	47	150	126	74	92	0	0	119	4	0	11	50	25	20	109	206	51	8	16	10	33	3	56	58	47	0	73	11	14	29	117	182	27	8	2	26	12	60	114	82	3	129	1	0
ASV_140	28	0	1	311	2	0	0	1	11	7	32	32	53	17	18	119	2	37	96	55	16	165	126	421	44	4	16	1	118	2	15	22	3	84	0	8	3	39	57	222	1	139	50	2	0	20	106	19	133
ASV_141	0	0	2	10	0	0	2	0	0	0	16	25	16	0	0	0	8	11	39	13	0	184	34	401	58	41	9	4	14	0	10	5	0	34	4	9	5	18	34	43	8	11	13	17	20	3	927	53	78
ASV_142	0	17	0	19	0	7	18	5	4	13	217	0	65	1	7	98	166	12	33	40	10	14	1	177	47	12	51	2	93	0	10	35	5	138	9	6	28	83	70	59	17	44	5	16	16	3	46	18	159
ASV_143	66	46	17	62	35	74	60	20	20	38	89	6	48	49	45	49	148	25	47	73	43	23	38	25	45	60	20	33	46	5	61	35	58	45	40	31	90	43	15	16	34	37	23	109	39	37	43	18	0
ASV_144	0	0	0	0	0	0	0	0	0	0	0	0	0	0	17	27	0	41	732	43	0	4	0	0	0	0	115	0	377	0	5	19	2	106	31	6	0	0	100	0	0	0	0	4	21	59	0	0	0
ASV_145	3	20	4	9	0	0	7	22	141	15	0	11	222	9	6	69	45	7	74	60	3	143	47	221	61	0	202	0	10	12	13	0	7	175	36	53	2	59	120	0	0	2	0	7	0	58	0	0	0
ASV_146	65	32	30	15	4	15	2	13	80	49	24	0	41	10	93	23	0	0	105	23	63	67	5	7	116	8	39	229	9	15	4	77	19	132	16	70	0	31	30	46	2	0	0	55	21	28	6	193	16
ASV_147	6	25	5	46	7	32	27	6	9	10	9	15	125	15	0	11	7	6	92	26	7	203	43	232	109	36	90	8	0	3	14	53	10	201	16	6	79	140	31	94	56	65	5	16	48	63	201	26	70
ASV_148	17	14	57	33	10	5	19	3	2	24	36	38	43	0	2	25	7	1	165	22	12	23	17	103	21	30	196	8	21	20	17	0	0	5	0	9	61	5	151	38	3	6	2	74	14	16	60	26	9
ASV_149	0	0	45	0	0	0	0	0	5	0	0	38	0	0	0	13	11	0	0	115	0	5	6	0	8	8	23	14	0	1	21	5	0	11	6	0	18	8	0	2	3	8	12	9	6	27	279	269	762
ASV_150	4	29	8	22	2	7	24	3	0	20	12	54	32	8	6	41	21	7	54	52	2	41	15	173	49	19	40	21	32	6	18	5	8	89	10	8	35	63	15	45	17	60	4	22	18	30	52	38	150
ASV_151	2	7	16	127	0	7	2	0	1	0	21	54	60	0	1	0	0	6	45	48	3	53	19	23	36	22	358	10	424	0	5	18	56	24	6	4	0	54	83	19	11	0	0	26	0	24	20	18	176
ASV_152	124	2	0	246	0	0	0	0	0	0	57	0	0	0	0	0	0	0	0	10	131	0	0	0	0	0	0	5	0	0	0	5	0	2	0	0	4	0	0	0	0	0	0	0	0	0	0	0	438
ASV_153	99	0	0	3	0	0	0	8	12	67	41	0	0	1	10	955	7	58	0	0	351	0	0	0	0	2	0	13	0	46	0	0	0	4	10	58	8	5	0	0	35	1	0	0	4	0	0	0	0
ASV_154	21	37	8	98	10	120	14	6	71	38	0	0	6	1	1	7	0	0	0	0	30	4	2	138	14	231	81	43	19	19	2	6	23	312	13	9	78	123	5	84	18	108	9	6	349	50	45	2	0
ASV_155	19	1	5	24	3	13	23	3	3	12	2	46	14	4	5	56	4	2	42	18	6	40	27	50	17	5	29	30	8	0	12	9	13	89	3	4	37	26	7	31	11	40	7	13	17	7	31	77	194
ASV_156	8	8	17	20	6	3	7	13	11	42	36	50	146	24	10	4	175	38	67	20	11	19	6	36	47	46	44	53	228	29	17	6	52	49	98	3	41	31	58	12	4	13	5	15	18	125	12	16	33
ASV_157	0	3	0	0	0	0	0	0	1	0	0	0	1	8	0	0	0	0	1	7	0	0	0	2	0	1	0	1	1	0	1	0	4	0	0	2	0	2	0	0	0	2	0	3	2	0	0	0	0
ASV_158	8	32	33	26	6	0	13	15	75	78	24	145	58	11	8	17	48	27	159	35	4	28	12	16	16	68	25	142	79	41	23	10	67	71	98	49	47	22	114	36	13	11	4	33	39	146	24	12	9
ASV_159	41	53	8	196	14	26	28	10	7	26	3	5	3	16	14	63	40	37	92	34	17	22	3	46	41	76	54	49	1	10	16	6	9	381	73	11	97	62	62	20	10	23	7	76	28	0	22	8	95
ASV_160	0	5	15	113	0	0	2	0	0	0	8	38	65	0	2	3	0	0	42	0	0	0	0	2	3	22	241	0	21	0	0	0	0	4	0	3	0	41	60	21	0	0	0	6	0	15	12	16	104
ASV_161	72	106	35	24	17	19	39	22	72	46	34	11	30	31	33	55	71	52	73	79	54	32	25	11	40	56	31	44	43	10	94	21	50	73	32	42	95	52	14	40	41	52	40	116	30	12	2	10	28
ASV_162	2	1	0	10	0	3	2	2	24	29	45	67	12	5	31	12	0	0	41	27	12	27	22	347	66	48	120	3	2	28	0	0	7	520	103	69	71	10	45	7	23	98	15	18	176	13	20	11	128
ASV_163	6	16	5	46	0	13	20	13	5	11	40	26	32	7	4	157	82	7	12	10	12	20	16	73	11	32	30	10	0	5	11	3	0	52	17	12	104	314	16	101	89	49	11	8	76	10	26	13	12
ASV_164	21	58	158	10	3	14	43	9	29	52	49	57	27	11	41	33	31	238	202	62	14	28	29	18	18	62	55	54	95	23	3	11	41	17	11	36	33	7	108	33	5	5	9	60	29	98	17	19	28
ASV_165	165	12	4	7	0	4	17	10	139	5	0	2	3	6	0	16	0	3	3	2	83	3	3	4	4	11	1	14	0	3	89	99	205	362	466	182	9	8	0	12	6	9	0	2	8	0	18	1	4
ASV_166	0	230	18	14	63	28	15	2	4	41	23	0	8	7	23	3	54	115	166	30	0	26	14	0	9	130	47	97	4	29	0	0	0	6	27	6	139	22	62	9	61	19	47	125	84	0	22	0	0
ASV_167	25	2	1	80	0	0	2	6	3	3	0	2	0	0	1	73	39	6	116	64	45	13	0	25	63	41	52	65	0	1	5	4	0	50	1	0	5	3	63	0	0	6	0	3	5	31	0	1	1
ASV_168	0	0	0	1	0	11	4	1	11	66	43	0	50	17	5	142	60	35	69	36	0	95	27	87	33	810	150	20	0	19	17	7	22	83	23	8	541	168	183	154	100	114	31	9	402	0	0	0	0
ASV_169	12	9	0	106	0	9	7	8	5	16	56	3	27	6	0	118	287	31	0	16	20	4	0	2	0	77	0	34	90	6	17	8	23	284	39	29	80	368	0	52	21	23	11	4	98	13	77	38	55
ASV_170	6	4	9	10	4	3	11	0	0	0	18	21	15	3	0	4	7	6	17	38	7	23	6	56	41	6	27	0	5	0	0	0	0	7	7	4	0	13	14	11	20	39	0	23	5	49	513	55	8
ASV_171	7	18	6	33	9	12	21	1	13	21	9	13	5	9	4	66	20	6	40	13	5	71	52	131	102	5	58	97	9	5	79	48	37	130	51	20	31	14	25	9	14	8	3	27	11	24	73	16	40
ASV_172	0	0	7	0	0	21	9	2	0	17	8	23	27	0	5	141	7	9	77	34	4	36	41	190	97	0	113	40	11	0	7	4	16	135	38	0	54	1	12	35	40	6	5	2	12	7	33	15	39
ASV_173	0	0	3	13	0	0	1	0	2	3	13	14	56	0	19	0	2	5	81	9	0	0	7	80	4	0	44	8	52	0	9	0	0	4	0	0	3	2	45	16	2	2	1	1	0	116	346	0	0
ASV_174	36	0	9	4	0	70	72	29	26	16	0	0	116	80	57	234	64	17	199	0	72	0	66	198	123	30	177	51	0	5	0	32	47	157	30	15	83	0	179	0	27	62	20	120	127	0	0	0	0
ASV_175	74	275	0	80	434	224	141	364	0	99	21	43	115	35	2	2	0	55	13	10	233	3	81	0	3	75	13	0	0	91	0	0	0	0	0	0	195	3	7	10	104	89	81	1	66	0	0	0	0
ASV_176	28	0	0	7	0	54	64	17	20	69	0	0	0	1	3	32	20	52	0	0	80	0	0	0	0	2	0	143	0	46	0	0	0	0	3	37	11	0	0	0	0	0	0	0	11	0	0	0	0
ASV_177	7	10	14	14	0	17	16	9	8	26	0	24	16	0	7	44	36	5	63	25	3	47	17	96	86	15	70	30	54	0	13	10	8	124	13	0	36	20	17	35	17	38	8	52	17	17	0	31	35
ASV_178	57	22	0	246	5	47	92	30	4	4	0	0	12	11	17	62	0	0	0	0	21	2	0	0	0	46	0	5	0	0	37	37	14	71	22	2	12	246	0	75	72	75	16	2	30	0	0	0	4
ASV_179	48	0	0	0	0	32	4	10	77	60	4	0	0	0	0	8	93	52	35	0	85	6	37	246	38	797	139	53	0	19	0	0	10	134	24	29	372	0	79	188	34	93	23	5	874	0	0	0	0
ASV_180	1	0	2	40	0	11	23	80	2	12	55	29	21	7	0	30	0	17	0	24	0	12	62	3	0	191	0	42	50	13	2	0	1	29	6	2	21	24	0	34	10	8	209	0	44	0	348	5	9
ASV_181	5	13	2	89	4	15	5	7	10	11	16	42	8	7	6	60	41	4	17	34	9	48	10	51	51	8	52	32	12	0	8	6	3	96	16	6	26	24	18	44	26	44	6	15	4	14	81	26	156
ASV_182	4	5	5	58	10	29	16	15	0	10	7	26	52	12	2	55	153	19	96	21	23	27	16	75	26	104	63	25	53	0	20	4	7	20	7	1	61	156	44	27	25	33	7	24	52	19	55	17	33
ASV_183	124	12	0	4	177	103	103	83	0	123	0	0	0	4	0	0	9	28	0	0	43	0	0	0	0	0	0	0	0	60	0	0	0	0	0	0	0	0	0	0	0	0	0	0	0	0	0	0	0
ASV_184	39	9	11	40	22	24	51	9	14	10	16	15	14	16	15	32	50	14	96	54	23	32	16	7	16	47	15	55	44	0	62	19	41	32	47	7	57	31	34	27	25	14	23	58	61	6	24	23	20
ASV_185	47	0	0	32	12	49	20	7	156	40	0	0	0	0	0	0	0	0	0	0	105	0	0	0	0	523	0	113	0	13	0	0	4	607	141	160	326	413	0	29	80	134	58	0	336	0	0	0	0
ASV_186	11	67	91	2	0	0	36	5	52	0	139	60	65	0	18	5	12	8	130	15	11	30	14	8	8	23	27	37	8	3	0	8	94	13	42	47	9	2	76	0	23	11	17	5	25	113	30	10	32
ASV_187	8	71	30	9	39	38	22	39	11	78	11	15	18	28	51	14	11	36	22	62	19	9	17	6	6	11	7	44	5	32	52	23	15	9	70	26	44	9	12	2	14	12	31	46	30	8	10	10	8
ASV_188	5	52	12	1	0	0	1	0	0	21	0	2	15	13	2	15	37	0	191	14	7	93	44	254	43	0	72	7	0	8	19	13	4	57	10	2	0	0	166	13	8	1	0	11	0	0	24	34	26
ASV_189	20	0	0	3	58	15	0	2	57	280	14	0	22	86	110	26	62	282	354	36	11	29	23	7	82	79	17	0	1	138	21	54	42	209	154	89	189	56	167	17	4	22	11	36	47	22	0	0	10
ASV_190	48	9	41	13	27	7	8	8	22	30	29	51	74	3	14	54	124	29	15	17	40	40	28	25	17	124	61	11	30	49	0	0	14	16	8	26	37	6	51	17	7	8	20	12	36	14	64	20	42
ASV_191	31	45	2	17	50	18	34	37	62	75	4	14	8	10	3	40	3	26	160	2	28	30	18	15	49	62	67	27	21	65	16	5	19	20	52	41	18	19	123	11	5	6	10	19	37	0	14	3	19
ASV_192	16	24	356	3	3	18	37	4	119	17	2	59	7	7	15	5	5	10	5	2	9	22	6	5	12	66	14	22	17	12	3	0	7	20	10	137	12	43	5	53	37	4	13	3	8	3	0	0	0
ASV_193	5	3	8	54	0	13	10	1	0	5	0	24	10	13	3	70	15	0	63	31	5	32	4	67	26	10	71	14	13	2	20	4	8	38	7	0	10	20	28	13	9	33	4	11	15	9	137	97	4
ASV_194	9	0	0	58	6	41	2	703	160	90	2	0	7	263	16	12	19	776	9	0	21	10	2	5	9	14	9	15	15	55	242	9	15	61	476	600	53	216	0	44	15	4	34	7	4	0	0	0	0
ASV_195	0	4	1	41	0	3	4	0	3	0	5	9	20	2	4	2	10	2	29	2	1	24	10	89	19	2	61	3	7	0	0	0	5	8	0	4	3	7	46	12	5	7	0	4	3	34	190	32	8
ASV_196	19	44	24	34	24	32	19	22	18	9	43	1	56	5	30	36	97	36	16	21	8	25	12	14	3	84	21	13	131	11	2	29	36	34	11	31	8	30	19	19	29	39	25	12	77	99	14	6	18
ASV_197	0	4	507	0	4	0	3	5	73	24	5	100	1	0	7	4	4	2	27	8	12	1	4	11	11	18	32	18	34	5	10	0	17	15	10	164	0	0	51	17	3	12	5	8	2	21	4	4	5
ASV_198	2	13	14	1	0	7	13	4	4	18	68	6	33	6	0	28	14	9	192	47	0	42	8	16	18	24	60	1	4	3	0	3	1	7	9	13	6	103	41	1	3	10	2	2	16	50	7	12	34
ASV_199	0	0	0	0	0	0	0	0	0	0	0	0	0	0	0	0	0	0	0	0	0	0	0	0	0	0	0	0	0	0	0	0	0	0	0	0	0	0	0	0	0	0	0	0	0	110	0	0	0
ASV_200	52	22	0	8	0	22	51	16	118	41	25	0	29	0	0	28	6	0	7	16	9	6	23	19	117	5	0	121	7	11	249	82	292	112	34	145	83	0	0	45	0	0	10	44	12	0	0	0	0
ASV_201	0	4	3	21	3	3	4	0	0	3	17	20	3	2	0	10	9	2	76	61	3	91	16	72	34	2	4	0	94	2	11	0	0	36	39	2	16	0	60	4	0	2	0	6	3	118	55	2	9
ASV_202	0	0	0	0	0	0	0	0	399	0	0	69	0	0	0	0	0	0	0	0	0	0	0	0	0	0	0	0	0	197	0	0	0	0	0	0	0	0	0	0	0	0	0	0	0	0	0	302	0
ASV_203	7	0	0	23	0	0	0	0	9	2	9	0	6	0	0	15	35	0	3	0	8	7	6	5	0	0	4	7	2	1	0	0	5	34	0	13	0	104	5	10	4	13	0	0	0	74	96	44	28
ASV_204	0	0	0	0	0	0	0	0	0	0	0	0	0	0	0	0	0	0	0	0	0	0	0	0	0	0	0	0	0	0	0	0	0	0	0	0	0	0	0	0	0	0	0	0	0	0	0	0	0
ASV_205	11	0	97	0	0	0	0	0	1006	126	0	18	8	0	0	51	27	17	20	0	10	0	0	0	0	7	6	86	0	18	47	61	78	27	465	812	0	0	6	0	0	0	0	0	0	0	0	0	0
ASV_206	0	0	0	0	0	0	0	0	0	0	47	0	0	0	0	0	0	0	0	139	0	0	0	0	0	0	0	0	0	0	0	0	0	0	0	0	0	0	0	0	0	0	0	0	0	0	544	0	0
ASV_207	0	0	6	0	0	3	14	0	2	0	0	82	11	0	0	0	0	8	128	16	0	2	3	21	78	0	34	9	88	0	0	3	14	8	6	4	6	6	346	2	1	6	0	3	0	139	14	0	12
ASV_208	422	57	0	45	30	89	79	22	132	21	80	0	154	26	34	60	181	103	61	18	226	4	22	33	11	10	97	24	0	14	19	26	22	2	5	15	36	0	57	0	0	1	0	59	56	4	0	1	4
ASV_209	0	10	0	8	0	0	0	3	10	40	87	0	129	70	27	549	172	16	9	3	1	0	0	8	3	14	12	6	0	12	3	14	10	25	0	7	35	100	8	7	6	9	9	4	48	0	12	19	50
ASV_210	0	1410	0	38	166	29	0	0	210	4	0	0	0	13	0	0	0	575	0	0	4	0	0	0	0	181	0	0	0	6	0	0	0	0	28	147	126	220	0	7	81	31	107	0	16	0	0	0	0
ASV_211	101	104	0	203	42	27	49	16	11	29	0	0	0	1	0	6	25	26	0	0	162	0	0	0	0	328	0	72	0	8	0	0	0	3	0	11	537	109	0	158	205	133	69	0	704	0	0	0	0
ASV_212	0	0	3	0	0	0	0	0	0	0	0	0	20	0	1	76	0	0	6	0	0	0	0	2	4	0	0	3	8	0	0	0	0	0	0	0	0	0	8	17	0	0	0	4	0	3	26	8	4
ASV_213	0	0	0	3	0	0	0	0	58	0	0	0	0	116	49	6	0	0	81	26	0	8	18	51	182	111	52	0	0	0	0	0	0	0	36	24	5	14	44	25	1	0	1	10	0	0	0	0	217
ASV_214	28	7	0	459	0	7	84	31	0	34	165	0	126	0	25	992	236	101	6	0	120	3	0	26	8	7	6	11	0	24	0	0	0	2	0	0	0	0	0	3	0	0	3	0	0	0	0	0	0
ASV_215	0	0	0	15	334	160	1	16	0	51	0	0	0	1	0	0	17	39	0	0	0	0	0	0	0	348	0	0	0	20	0	0	0	0	0	0	1471	8	0	0	22	94	30	0	705	0	0	0	0
ASV_216	34	22	23	15	22	8	21	20	18	8	24	8	30	14	13	33	18	27	36	11	12	13	18	14	31	90	68	25	8	9	16	16	14	9	20	32	35	21	77	18	7	13	10	14	29	74	13	23	12
ASV_217	0	0	60	8	0	0	3	2	0	3	0	32	6	2	9	46	0	29	0	0	0	8	2	29	72	0	100	0	17	0	5	0	5	54	0	0	0	6	15	0	7	3	0	34	1	61	10	15	29
ASV_218	2	0	24	1	0	0	8	0	7	4	2	0	0	0	5	0	0	1	24	73	13	16	1	13	8	9	77	0	142	0	37	0	0	16	2	7	1	1	25	0	0	2	1	0	6	165	33	63	47
ASV_219	2	391	8	10	0	39	0	37	17	0	0	2	0	15	0	0	0	195	0	38	2	38	7	0	0	3	0	0	37	0	0	0	11	0	3	13	13	21	0	3	0	1	0	0	2	0	0	29	0
ASV_220	5	11	0	210	15	51	3	1	0	0	0	0	0	18	0	4	7	8	0	2	5	0	2	0	0	7	0	3	0	0	8	1	1	8	1	0	9	15	0	5	5	17	0	0	9	0	0	0	0
ASV_221	0	0	9	0	0	0	0	0	38	12	66	0	147	8	5	116	131	3	42	66	0	33	4	34	48	8	0	9	31	4	2	5	1	29	4	14	6	2	13	7	6	0	0	25	0	0	0	0	0
ASV_222	0	0	3	0	0	0	0	0	0	0	96	24	25	1	3	43	30	0	234	38	0	5	23	4	7	0	17	0	4	0	2	0	2	2	2	0	0	84	24	0	0	0	0	10	0	83	81	7	10
ASV_223	0	3	21	3	57	9	0	39	59	435	4	31	0	3	27	14	18	7	204	53	0	4	3	2	15	4	52	23	49	67	0	7	17	0	30	29	43	0	22	17	0	3	8	28	8	22	10	6	7
ASV_224	0	0	0	0	0	0	0	0	253	0	0	81	0	0	0	0	0	155	0	0	184	0	0	0	0	0	0	0	0	0	0	0	0	0	0	0	0	0	0	0	0	0	0	0	0	0	0	122	0
ASV_225	1	30	2	0	3	0	2	0	6	3	30	0	12	0	0	10	42	0	109	16	3	16	10	162	37	11	106	1	55	2	0	0	2	15	0	15	8	162	228	20	4	6	0	8	10	91	7	15	16
ASV_226	0	7	0	15	1	0	3	0	38	16	31	107	25	4	3	35	45	23	106	17	0	18	19	14	19	11	38	50	5	6	23	1	2	19	7	14	2	18	72	10	2	5	5	30	1	50	20	21	48
ASV_227	0	0	0	0	0	0	0	0	0	0	0	51	0	0	0	0	0	391	0	0	373	0	0	0	0	0	0	0	0	191	0	0	0	0	0	0	0	0	0	0	0	0	0	0	0	0	0	220	0
ASV_228	6	2	3	7	0	8	9	2	48	1	2	1	19	6	6	14	1	11	124	27	0	4	11	59	23	8	30	47	22	0	14	5	26	27	28	34	25	69	31	41	31	29	8	21	14	16	0	0	0
ASV_229	0	0	0	0	0	0	0	0	114	0	0	234	0	0	0	0	0	329	0	0	78	0	0	0	0	0	0	0	0	242	0	0	0	0	0	0	0	0	0	0	0	0	0	0	0	0	0	146	0
ASV_230	29	10	0	54	3	15	19	3	2	12	16	20	15	6	3	88	61	1	44	10	10	21	10	31	34	8	30	21	0	0	0	0	5	19	3	5	20	27	33	44	6	27	8	21	19	0	12	13	43
ASV_231	8	33	0	6	25	8	7	19	59	379	15	0	6	4	41	14	18	14	135	19	23	51	14	7	46	32	23	9	0	80	20	0	1	6	36	42	42	6	36	60	0	0	7	21	7	14	0	0	0
ASV_232	0	86	0	0	0	0	0	0	0	0	18	0	0	0	0	0	0	0	0	80	0	0	0	0	0	0	0	0	0	0	0	0	0	0	0	0	0	0	108	0	0	0	0	0	0	0	16	0	0
ASV_233	16	20	14	8	89	17	62	74	19	30	14	35	59	10	46	84	65	68	69	31	17	24	5	15	12	3	0	8	4	15	5	4	18	15	10	16	25	13	36	3	15	3	6	11	5	30	31	42	15
ASV_234	6	3	68	17	4	4	0	0	32	0	30	9	5	7	0	4	9	10	29	0	16	8	3	4	27	24	75	15	0	3	5	1	9	12	0	13	13	7	44	12	0	6	10	14	8	81	18	27	21
ASV_235	0	18	61	5	0	24	40	14	8	10	37	22	20	65	21	6	13	34	16	183	17	16	16	26	17	8	7	0	0	29	21	24	14	21	12	22	0	86	29	0	46	23	9	34	49	0	0	0	2
ASV_236	25	0	0	0	0	0	0	0	227	136	0	0	0	15	38	190	46	34	482	0	13	0	0	0	26	124	61	191	0	71	135	10	49	65	0	168	69	0	201	0	0	0	6	66	66	0	0	0	0
ASV_237	3	15	2	0	24	4	20	13	11	33	5	17	19	0	9	5	14	17	133	24	3	9	17	7	32	4	17	12	20	13	6	4	5	20	24	4	42	6	59	3	3	0	10	34	17	8	11	20	61
ASV_238	10	38	3	0	21	0	6	11	37	296	24	0	10	10	41	22	27	12	136	13	21	47	8	6	51	27	32	11	14	74	15	5	0	9	36	40	44	7	32	58	3	6	0	23	11	13	0	0	0
ASV_239	0	4	0	5	0	0	0	0	111	46	23	0	39	2	32	7	0	8	263	54	0	24	28	37	48	0	67	103	40	23	0	0	0	97	9	45	0	0	95	0	0	0	0	112	0	30	24	5	35
ASV_240	0	0	0	0	216	185	0	0	44	70	0	0	0	1	36	3	7	5	0	9	0	7	1	0	0	67	0	8	0	47	1	10	21	2	105	53	10	76	0	161	189	74	60	0	34	0	0	0	0
ASV_241	1	2	5	35	0	1	4	0	0	0	1	1	23	3	3	5	2	0	6	4	2	14	2	7	0	3	10	0	8	0	0	3	0	7	0	4	1	2	16	3	0	2	2	0	1	20	166	37	4
ASV_242	0	0	0	0	2	24	47	22	0	8	0	0	0	0	1	0	4	5	21	2	1	10	5	37	249	0	2	164	179	2	86	0	0	198	3	0	79	219	20	1	11	0	0	106	0	0	0	44	0
ASV_243	0	0	0	235	0	0	0	4	0	0	0	0	1	7	7	164	0	6	130	12	0	229	73	0	177	5	0	2	0	0	0	0	0	0	0	0	9	19	229	7	5	22	16	75	14	0	0	0	0
ASV_244	17	7	5	55	7	5	15	2	1	3	38	0	32	8	2	94	103	6	15	9	50	21	7	10	1	26	31	13	37	5	12	7	5	43	14	14	30	54	18	14	7	18	2	2	54	18	86	91	35
ASV_245	0	0	0	0	0	0	0	0	146	0	0	61	0	0	0	0	0	230	0	0	236	0	0	0	0	0	0	0	0	172	0	0	0	0	0	0	0	0	0	0	0	0	0	0	0	0	0	111	0
ASV_246	6	0	11	5	0	5	1	1	6	0	76	0	136	34	39	19	23	0	40	3	21	37	15	66	14	19	18	4	0	1	36	4	21	38	3	14	22	185	15	15	37	40	11	7	9	0	0	1	56
ASV_247	0	8	0	0	0	2	18	0	15	90	50	0	27	16	2	9	25	40	11	145	0	26	0	0	57	30	246	11	9	32	5	2	0	46	2	15	20	81	8	7	2	7	10	2	6	99	6	12	28
ASV_248	0	7	0	179	7	0	0	0	0	0	0	0	0	37	0	0	0	0	0	36	0	76	41	0	0	0	0	0	0	0	0	0	0	0	0	0	0	18	0	0	0	6	0	0	0	3	0	0	0
ASV_249	30	0	0	0	113	0	0	0	0	94	0	0	0	35	0	0	0	0	0	0	0	0	112	0	0	0	0	0	0	0	0	0	0	0	0	0	0	0	0	0	0	66	0	0	0	0	0	0	0
ASV_250	22	0	0	12	66	46	107	51	27	84	0	10	4	8	34	9	22	65	21	25	28	20	9	3	15	46	23	30	6	49	10	11	39	5	37	41	55	30	9	12	29	11	23	28	63	8	9	14	0
ASV_251	8	3	4	22	0	0	8	0	12	6	5	9	8	4	5	16	8	6	32	5	8	30	7	50	28	2	10	5	6	0	19	2	8	40	6	0	10	21	7	14	20	15	9	10	5	14	22	35	37
ASV_252	0	0	5	59	0	10	5	3	0	0	0	46	3	0	0	32	17	6	8	17	8	4	0	41	32	0	16	0	0	0	0	0	13	6	0	4	0	8	16	3	6	0	0	7	12	0	71	12	162
ASV_253	8	0	22	0	8	18	30	23	85	120	0	0	0	8	24	16	21	14	106	12	2	15	15	2	14	0	6	39	51	33	99	8	17	10	33	64	22	0	22	0	1	0	3	53	15	0	0	8	9
ASV_254	0	24	0	6	2	1	6	2	3	11	18	0	10	1	4	20	19	0	35	14	0	5	5	42	6	2	7	5	11	3	3	3	8	25	1	9	12	3	17	22	3	20	2	5	3	78	57	15	12
ASV_255	0	0	0	0	0	0	0	0	239	0	0	0	0	0	0	0	0	0	0	0	0	0	0	0	0	0	0	0	0	0	0	0	0	0	0	0	0	143	0	0	0	0	0	0	0	161	0	0	0
ASV_256	0	0	0	0	0	0	0	0	314	0	0	56	0	0	0	0	0	341	0	0	112	0	0	0	0	0	0	0	0	114	0	0	0	0	0	0	0	0	0	0	0	0	0	0	0	0	0	51	0
ASV_257	17	0	48	0	0	2	0	0	0	0	6	57	4	0	0	0	2	2	0	0	22	0	0	0	0	0	0	0	63	0	0	0	12	140	0	0	0	0	0	0	0	0	2	0	0	4	0	0	0
ASV_258	2	14	0	76	2	0	0	1	2	6	13	15	12	2	2	3	2	1	7	0	0	14	9	33	4	6	7	18	19	0	3	3	4	22	0	2	3	7	8	7	4	0	0	0	2	0	32	13	156
ASV_259	2	6	4	8	0	0	5	0	2	4	5	5	14	2	5	0	8	0	9	3	1	0	0	0	0	4	9	3	2	3	1	0	6	4	2	0	5	8	12	4	4	0	0	0	4	5	12	9	18
ASV_260	0	0	4	0	1	7	27	3	11	10	0	8	0	6	10	137	16	19	44	0	0	13	28	170	28	6	64	12	0	11	0	5	8	80	25	5	29	0	45	35	14	17	1	39	13	0	0	0	0
ASV_261	5	1	24	8	0	0	0	1	9	3	10	28	25	0	1	15	3	2	50	3	0	16	20	49	24	9	62	8	3	0	21	3	9	3	3	2	0	3	20	2	0	1	1	0	0	5	2	2	0
ASV_262	2	0	15	2	0	4	0	1	1	6	0	0	59	15	2	83	72	70	0	0	14	4	10	33	12	22	42	0	0	11	0	0	1	5	4	9	18	5	6	0	0	2	3	9	9	0	0	0	17
ASV_263	0	17	6	6	1	41	22	465	4	60	0	0	3	49	2	82	0	51	0	10	0	0	0	0	0	314	0	0	0	35	2	0	0	0	109	2	0	11	0	24	14	2	37	0	24	0	0	0	0
ASV_264	1	9	5	24	3	4	7	0	5	3	19	22	4	6	0	82	63	0	16	14	0	9	12	34	13	5	16	24	0	0	5	5	5	60	10	2	13	6	4	14	0	22	5	24	31	47	6	40	57
ASV_265	277	0	0	0	9	42	37	6	0	39	0	0	0	0	89	104	0	14	0	0	354	0	0	0	0	0	1	0	0	248	0	0	0	0	0	0	8	0	0	0	0	0	10	0	3	0	0	0	0
ASV_266	5	0	23	11	5	5	12	2	8	27	15	30	15	10	12	21	15	6	24	8	3	21	11	17	30	25	20	7	34	20	11	2	18	19	14	8	6	9	27	5	13	12	8	20	16	18	7	15	3
ASV_267	0	0	0	0	0	0	0	0	0	0	0	0	0	0	0	0	0	0	0	0	0	0	0	0	0	0	0	0	0	0	0	0	0	0	0	0	0	0	0	0	0	0	0	0	0	0	0	0	32
ASV_268	4	2	0	48	1	3	1	3	3	9	1	24	10	3	4	22	22	0	27	7	0	18	6	60	28	0	18	11	33	4	0	4	3	28	5	6	58	12	14	19	10	20	8	16	3	14	3	17	238
ASV_269	0	0	15	9	82	17	32	30	18	63	0	62	4	2	0	2	0	0	34	2	0	3	13	3	1	10	5	0	88	10	26	6	29	1	0	5	15	0	35	0	3	3	12	1	10	103	2	31	5
ASV_270	0	0	13	0	0	0	0	0	0	3	4	3	0	0	0	0	0	0	0	0	2	5	0	4	0	0	5	0	3	0	0	0	0	0	0	0	0	0	2	0	0	0	2	0	0	26	279	2	3
ASV_271	0	0	0	0	0	0	0	0	9	3	12	0	6	0	7	3	9	1	11	101	0	20	1	127	47	219	49	18	34	0	51	0	0	155	5	13	40	867	18	323	5	40	3	10	43	0	0	0	0
ASV_272	42	20	0	471	0	9	83	21	0	7	145	0	83	0	6	0	259	123	2	0	132	0	0	0	0	0	0	24	1	4	0	1	0	2	0	0	3	0	2	0	0	0	0	0	0	0	0	0	0
ASV_273	0	7	13	19	4	3	9	2	5	8	4	10	5	5	3	30	15	4	34	23	0	14	4	25	0	10	11	6	5	2	7	5	3	8	5	3	10	0	29	7	9	5	2	8	9	18	34	16	6
ASV_274	0	10	0	8	0	0	0	0	0	0	0	12	4	0	14	3	9	0	16	185	0	12	13	0	50	0	3	0	0	0	1	0	0	10	16	0	0	0	4	7	0	0	0	21	0	14	73	15	0
ASV_275	0	0	0	0	0	0	0	0	0	0	0	0	0	0	0	0	0	0	0	0	0	0	0	0	0	0	0	0	0	0	0	0	0	0	0	0	0	0	0	0	0	0	0	0	0	0	0	0	0
ASV_276	0	0	0	0	0	0	0	0	0	0	0	0	0	0	0	0	0	0	0	0	0	0	0	0	0	0	0	0	0	0	0	0	0	0	0	0	0	0	0	0	0	0	0	0	0	0	0	0	0
ASV_277	0	0	0	0	0	0	0	0	278	0	0	188	0	0	0	0	0	226	0	0	74	0	0	0	0	0	0	0	0	306	0	0	0	0	0	0	0	0	0	0	0	0	0	0	0	0	0	170	0
ASV_278	0	11	0	11	5	14	11	6	0	8	4	15	10	7	0	9	7	0	65	16	0	16	9	43	77	28	51	12	43	0	6	0	5	17	13	0	13	104	33	25	18	34	0	11	25	11	38	9	24
ASV_279	4	6	11	16	2	0	5	0	0	2	4	8	76	2	4	76	15	0	87	2	0	23	0	31	18	6	26	9	31	2	7	0	0	11	4	4	6	0	56	5	1	3	4	5	0	6	42	47	11
ASV_280	3	1	18	0	1	0	0	1	0	1	0	118	0	0	0	102	0	1065	0	5	1	0	0	0	0	6	1	0	0	1	1	0	3	0	0	0	56	0	1	0	1	1	3	0	0	5	5	13	0
ASV_281	0	0	0	0	0	0	0	0	0	0	0	0	0	0	0	0	0	233	0	0	0	0	0	0	0	0	0	0	0	0	0	0	0	0	0	0	0	0	0	0	0	0	0	0	0	0	0	0	0
ASV_282	0	0	0	0	0	0	0	0	83	0	0	0	0	0	0	0	0	132	0	0	0	0	0	0	0	0	0	0	32	0	0	0	0	0	0	0	0	41	0	0	0	0	0	0	0	44	0	0	0
ASV_283	36	7	0	0	0	0	3	1	1	10	19	0	7	0	7	2	8	0	236	12	37	3	4	113	0	16	213	27	8	1	4	0	0	3	8	5	4	6	324	17	1	2	4	0	8	0	0	0	0
ASV_284	0	0	0	0	0	0	0	0	16	2	11	0	16	0	0	0	2	3	9	93	0	26	4	87	33	163	41	31	35	0	36	0	0	104	2	3	40	858	24	350	8	28	3	10	40	0	0	0	0
ASV_285	38	90	21	0	0	17	12	0	0	0	0	24	0	3	0	0	0	0	0	0	41	0	0	0	0	9	0	5	9	0	0	20	0	7	0	0	0	17	0	31	0	9	0	0	0	7	0	149	0
ASV_286	0	0	0	0	0	0	0	0	335	0	0	33	0	0	0	0	0	117	0	0	56	0	0	0	0	0	0	0	0	27	0	0	0	0	0	0	0	0	0	0	0	0	0	0	0	0	0	0	0
ASV_287	23	60	24	0	0	5	19	7	21	23	28	0	25	6	2	17	0	0	4	8	16	0	0	0	0	13	4	39	15	11	17	1	0	11	12	30	6	2	2	2	1	2	2	13	15	65	3	2	23
ASV_288	4	0	5	0	0	0	0	0	0	2	0	1	0	0	0	2	9	1	96	0	5	0	1	75	10	64	106	18	14	0	0	0	5	0	0	0	13	16	562	0	2	5	2	2	10	0	0	10	126
ASV_289	3	0	1	8	0	0	0	0	0	0	0	31	9	2	0	9	47	10	28	13	7	7	14	7	6	22	29	32	26	0	0	0	4	1	9	9	8	4	47	6	0	0	4	3	4	81	14	2	7
ASV_290	0	0	0	0	0	0	0	0	119	0	0	49	0	0	0	0	0	34	0	0	14	0	0	0	0	0	0	0	0	34	0	0	0	0	0	0	0	0	0	0	0	0	0	0	0	0	0	32	0
ASV_291	0	92	0	0	0	0	0	0	0	0	26	0	0	0	0	0	0	0	0	180	0	0	0	0	0	0	0	0	0	0	0	0	0	0	0	0	0	0	202	0	0	0	0	0	0	0	297	0	0
ASV_292	0	6	0	13	0	12	22	0	0	1	0	0	22	0	2	334	0	0	0	5	0	0	0	0	0	5	0	0	0	0	0	0	0	0	0	0	10	0	0	0	27	12	3	0	4	0	0	0	0
ASV_293	0	0	0	0	0	0	0	0	0	0	0	0	0	0	0	0	0	179	0	0	0	0	0	0	0	0	0	0	54	0	0	0	0	0	0	0	0	154	0	0	0	0	0	0	0	0	0	0	0
ASV_294	6	38	0	40	1	14	26	27	11	7	0	49	10	16	12	43	7	9	29	24	5	16	19	17	28	70	16	9	69	1	12	4	9	48	16	4	20	14	32	10	1	6	2	8	16	0	0	2	4
ASV_295	2	0	0	12	21	19	14	72	17	28	0	0	0	26	90	5	0	230	0	126	3	11	80	2	18	8	0	0	4	16	24	7	21	0	6	23	15	40	0	34	11	7	13	119	13	0	0	0	0
ASV_296	6	14	2	18	3	21	15	6	13	0	4	16	8	3	0	16	7	0	91	10	0	23	15	33	19	18	13	19	3	0	8	4	14	92	14	8	10	25	29	28	47	37	7	8	9	9	11	6	24
ASV_297	0	0	0	10	0	0	0	0	0	5	0	4	9	0	0	25	27	5	26	5	0	19	0	26	4	11	19	7	6	0	0	0	8	0	0	0	7	0	16	0	3	14	0	17	5	7	22	10	11
ASV_298	3	0	6	5	0	3	4	1	12	5	0	55	0	0	0	7	1	0	54	0	7	3	9	83	24	4	69	77	0	5	0	5	51	110	7	2	4	10	50	0	0	8	4	23	13	46	6	0	0
ASV_299	0	0	0	0	0	0	0	0	0	0	0	0	0	0	0	0	0	0	0	0	0	0	0	0	0	0	0	0	0	0	0	0	0	0	0	0	0	0	0	0	0	0	0	0	0	0	0	0	0
ASV_300	0	0	0	1	2	2	1	3	0	7	6	7	103	29	0	3	17	0	32	2	0	134	30	368	41	31	4	2	5	1	3	5	2	4	3	1	19	6	29	39	25	26	4	4	53	0	0	0	2
ASV_301	0	5	5	10	0	8	0	0	0	8	0	43	16	0	8	15	34	3	18	7	0	29	7	23	8	0	22	12	13	4	3	1	0	36	3	0	10	10	60	5	0	10	0	6	22	11	20	6	18
ASV_302	4	0	3	14	0	0	1	4	18	4	6	8	29	0	1	21	7	2	39	13	3	8	1	27	0	27	20	11	12	5	0	0	4	12	3	17	16	7	47	21	0	9	3	0	18	25	4	5	9
ASV_303	5	69	7	2	0	2	38	0	23	0	4	15	50	0	0	0	0	0	7	8	5	2	0	0	0	0	8	6	0	0	1	5	13	9	17	12	0	2	3	0	3	0	0	1	3	35	2	0	3
ASV_304	16	111	0	8	68	28	59	143	39	24	0	0	0	7	29	1	8	51	0	0	14	0	0	0	0	10	0	57	0	21	13	43	10	4	84	70	72	40	0	8	9	7	6	0	26	0	0	0	0
ASV_305	2	10	2	0	0	0	0	0	0	0	0	0	0	0	0	0	0	125	1	0	0	0	0	0	0	5	0	0	0	0	0	0	0	0	0	0	0	0	1	0	0	0	0	0	16	4	31	0	0
ASV_306	0	0	0	22	0	1	34	12	3	6	78	0	231	0	0	326	159	0	133	22	0	0	0	0	0	0	49	0	4	18	0	7	0	6	0	3	0	0	332	0	0	2	0	0	0	3	0	0	0
ASV_307	6	0	0	2	0	4	4	0	32	5	6	0	24	0	9	20	21	0	49	17	5	23	14	70	53	13	14	16	19	3	0	0	16	70	4	8	18	7	82	30	10	8	4	8	19	10	0	0	52
ASV_308	3	0	0	0	0	0	0	0	0	0	0	0	6	1	0	52	0	1	48	124	17	24	0	197	42	22	128	0	0	0	0	0	0	169	7	0	10	7	112	7	0	34	5	0	47	0	0	1	8
ASV_309	15	20	26	14	6	8	9	3	11	33	21	9	60	3	18	14	10	22	20	3	17	1	15	2	9	9	15	11	13	26	4	3	6	4	6	3	14	2	5	4	7	3	27	18	9	20	10	3	6
ASV_310	0	4	0	3	0	0	0	0	63	12	0	0	82	3	5	27	9	3	25	27	0	50	15	80	13	0	0	0	0	0	0	0	5	82	13	23	0	16	33	0	2	0	0	2	2	0	0	0	0
ASV_311	6	0	0	0	118	102	27	142	363	3	0	0	0	91	129	1	18	107	0	0	11	0	0	2	28	102	0	119	2	0	78	0	0	0	0	314	6	0	0	0	0	9	57	7	22	0	0	0	0
ASV_312	0	2	0	0	0	1	0	0	0	0	0	0	0	1	0	0	0	0	0	121	0	26	2	1	0	1	0	0	82	0	91	27	0	1	0	1	0	0	0	11	8	10	3	0	0	0	0	0	0
ASV_313	24	0	0	0	86	0	0	0	0	54	0	0	0	28	0	0	0	0	0	0	0	0	89	0	0	0	0	0	0	0	0	0	0	0	0	0	0	0	0	0	0	64	0	0	0	0	0	0	0
ASV_314	0	12	0	9	0	0	3	4	4	0	7	9	24	0	2	14	3	0	48	42	0	21	17	88	9	0	18	18	12	0	23	0	0	16	21	6	17	26	43	9	0	0	0	9	0	28	51	9	0
ASV_315	0	53	0	0	0	0	0	0	0	0	136	0	0	0	0	0	0	0	0	8	0	0	0	0	0	0	0	0	0	0	0	0	0	0	0	0	0	0	337	0	0	0	0	0	0	0	103	0	0
ASV_316	0	2	253	4	82	2	0	1	174	22	0	0	0	0	0	0	0	3	14	0	0	21	6	2	0	29	0	1	45	0	1	3	15	8	6	68	0	5	21	67	1	3	13	0	29	0	0	0	0
ASV_317	1	0	2	13	0	0	0	0	8	5	4	0	7	3	0	6	11	1	7	2	2	5	0	4	2	0	0	1	1	0	4	0	0	10	0	0	0	60	8	12	0	5	0	0	0	32	55	19	6
ASV_318	0	5	4	2	0	0	1	0	1	2	8	7	17	0	0	0	0	0	8	10	0	4	1	68	6	0	11	0	13	0	1	0	0	4	0	0	0	3	14	7	0	0	0	0	0	31	0	0	0
ASV_319	0	0	4	0	2	2	2	1	0	2	0	32	14	0	0	11	32	1	12	0	0	0	0	14	0	3	15	8	6	4	2	0	0	1	0	0	0	0	41	0	5	6	0	0	12	40	106	38	72
ASV_320	8	0	27	0	0	4	0	1	184	5	2	1	6	0	7	18	3	0	20	6	2	7	12	6	6	33	18	2	19	7	3	0	4	0	3	12	16	8	27	14	8	0	15	0	24	45	3	0	0
ASV_321	52	0	0	104	10	38	47	17	18	18	0	0	0	32	6	100	13	32	27	0	44	0	0	0	26	87	25	19	0	18	0	2	20	26	68	14	105	0	20	0	10	29	38	59	80	0	0	0	0
ASV_322	16	0	0	0	2	0	2	84	20	80	9	0	17	0	22	11	82	40	115	25	6	24	17	10	6	5	40	95	9	50	1	1	5	8	11	32	6	5	72	10	15	9	1	29	17	0	0	1	8
ASV_323	6	35	4	6	3	6	11	9	14	12	11	19	27	6	4	8	14	7	39	12	0	14	5	15	6	22	20	3	4	0	2	4	3	7	4	3	10	6	57	11	2	4	1	13	15	13	14	6	9
ASV_324	0	0	0	0	0	0	0	0	0	0	131	0	0	0	0	0	0	0	0	0	0	0	0	0	0	0	0	0	0	0	0	0	0	0	0	0	0	0	243	0	0	0	0	0	0	0	77	0	0
ASV_325	0	0	0	0	0	0	0	0	158	0	0	0	0	0	0	0	0	175	0	0	0	0	0	0	0	0	0	0	47	0	0	0	0	0	0	0	0	0	0	0	0	0	0	0	0	47	0	0	0
ASV_326	22	0	0	18	4	2	3	2	1	5	8	8	18	4	5	25	0	0	30	6	22	5	2	32	12	13	27	7	0	2	6	2	5	17	6	3	6	8	21	12	6	6	3	5	8	9	8	2	0
ASV_327	0	15	3	39	0	2	0	0	5	4	2	15	1	3	0	14	19	3	20	4	7	11	4	11	14	2	9	2	0	0	3	7	2	3	1	4	1	0	22	0	0	0	0	0	2	10	73	11	14
ASV_328	9	0	0	13	8	24	9	2	49	31	0	0	0	0	0	0	0	0	0	0	38	0	0	0	0	241	0	45	0	6	0	0	2	217	66	56	111	196	0	21	34	56	28	0	150	0	0	0	0
ASV_329	85	9	4	16	9	19	59	36	0	0	7	0	5	27	16	2	0	17	0	14	2	0	24	1	7	3	3	2	0	1	3	37	4	2	7	6	3	0	0	0	7	12	43	19	5	0	0	6	2
ASV_330	1	17	0	0	0	0	0	0	0	47	0	4	4	2	1	5	7	2	13	0	0	0	2	1	4	0	4	8	13	11	0	0	3	0	2	0	0	0	5	0	0	0	0	5	0	15	14	0	8
ASV_331	0	11	0	30	8	13	0	0	7	4	4	7	3	2	0	32	30	2	8	31	0	84	32	82	19	24	11	9	11	4	0	0	0	26	5	0	11	32	8	7	5	25	3	16	31	8	14	15	40
ASV_332	2	16	0	8	2	4	4	0	0	4	9	6	46	8	0	4	7	0	43	15	5	21	7	12	3	0	10	0	5	1	27	0	1	6	3	0	4	0	26	0	0	0	0	2	0	0	9	13	12
ASV_333	20	13	0	101	0	23	44	15	0	0	0	0	8	0	0	29	0	0	0	0	4	3	0	0	0	19	0	3	0	0	11	8	7	26	0	3	5	77	0	23	25	33	9	0	9	0	0	0	0
ASV_334	0	0	5	0	0	11	0	0	5	7	0	0	19	1	31	36	90	4	0	0	0	0	10	0	0	0	0	3	0	4	36	0	0	0	4	19	0	0	0	0	1	0	2	0	0	3	0	0	0
ASV_335	0	0	0	0	0	0	0	0	192	0	0	168	0	0	0	0	0	163	0	0	69	0	0	0	0	0	0	0	0	223	0	0	0	0	0	0	0	0	0	0	0	0	0	0	0	0	0	96	0
ASV_336	8	86	42	6	30	27	20	61	1	35	2	8	14	2	8	0	9	10	3	15	6	1	2	0	1	19	2	10	3	24	10	0	5	2	2	16	33	15	0	21	2	11	16	2	30	7	2	2	0
ASV_337	0	0	0	0	0	0	0	0	21	0	0	23	0	0	0	0	0	195	0	0	125	0	0	0	0	0	0	0	0	65	0	0	0	0	0	0	0	0	0	0	0	0	0	0	0	0	0	100	0
ASV_338	3	9	3	4	0	5	0	1	3	5	9	19	50	0	0	0	7	0	0	28	8	11	1	21	0	40	13	0	6	1	4	0	0	4	0	0	12	63	0	26	13	20	0	0	19	0	23	12	0
ASV_339	1	4	5	9	0	16	2	0	2	0	0	20	37	7	9	0	0	17	43	4	0	61	16	158	23	26	64	17	47	2	0	4	6	3	5	1	0	35	38	52	0	0	5	27	0	30	8	0	0
ASV_340	14	8	0	6	3	2	5	13	10	41	20	0	5	3	0	11	27	33	74	13	25	7	7	6	13	63	3	22	9	33	11	4	7	8	42	7	21	7	50	14	4	6	15	15	94	0	0	0	9
ASV_341	0	10	0	4	0	2	0	0	0	4	0	16	42	5	0	8	6	0	0	31	0	22	0	25	5	41	6	0	10	3	8	0	0	4	0	0	8	59	1	23	0	17	7	0	30	0	21	7	0
ASV_342	4	2	3	14	0	1	14	4	1	3	0	7	59	0	8	89	8	0	26	0	0	27	6	21	2	0	15	0	26	0	0	0	0	11	0	0	7	4	14	6	0	6	0	0	4	8	38	35	8
ASV_343	0	0	2	0	0	0	0	0	3	5	3	5	35	8	0	6	16	0	16	0	2	5	2	30	2	76	10	0	0	3	1	0	0	4	0	0	34	170	37	14	6	15	6	2	30	0	0	0	0
ASV_344	41	38	0	17	35	38	23	31	182	19	2	0	0	0	2	26	18	9	0	0	21	4	0	0	4	58	3	22	2	9	5	3	9	20	11	6	92	74	0	17	11	10	14	0	73	0	0	0	0
ASV_345	0	12	0	0	0	0	0	0	0	0	138	0	0	0	0	0	0	0	0	23	0	0	0	0	0	0	0	0	0	0	0	0	0	0	0	0	0	0	48	0	0	0	0	0	0	0	36	0	0
ASV_346	7	0	0	5	0	3	2	10	6	6	67	0	12	14	1	20	45	2	33	43	17	7	3	62	3	26	27	6	11	5	10	0	3	12	3	3	20	81	55	26	0	12	5	7	24	24	0	0	20
ASV_347	7	8	4	39	3	15	29	12	0	7	10	21	5	4	8	24	16	8	14	41	9	8	19	15	5	24	4	8	0	6	11	4	3	11	25	7	33	8	5	7	16	6	14	22	33	0	0	0	10
ASV_348	58	0	0	0	189	0	0	0	0	21	0	0	0	121	0	0	0	0	0	0	0	0	33	0	0	0	0	0	0	0	0	0	0	0	0	0	0	0	0	0	0	141	0	0	0	0	0	0	0
ASV_349	0	1	0	19	9	3	0	0	0	30	14	0	31	0	0	9	9	0	15	26	2	46	7	4	1	26	5	35	149	13	35	17	75	247	9	2	10	44	12	74	11	0	2	3	37	57	0	0	0
ASV_350	0	0	1	28	0	10	6	0	2	3	3	0	3	4	2	29	22	0	14	22	2	70	26	75	10	41	13	4	0	0	4	4	4	37	0	5	4	22	15	0	11	18	5	5	35	14	18	9	37
ASV_351	40	4	4	8	0	3	10	11	2	138	0	7	0	36	20	23	47	53	18	50	29	24	8	6	12	15	3	3	14	99	2	7	16	11	10	3	15	4	5	65	0	8	5	19	54	8	5	0	0
ASV_352	0	0	0	0	0	0	0	0	0	2	0	3	0	0	0	43	38	0	38	53	0	18	10	181	49	5	19	3	9	0	0	0	0	23	2	0	3	49	34	6	0	16	0	16	8	0	13	8	82
ASV_353	0	0	0	4	1	0	1	0	2	4	3	0	78	19	0	0	5	0	28	0	0	139	28	363	50	34	5	0	3	0	3	0	1	6	4	2	18	18	38	43	17	16	9	0	39	0	0	1	0
ASV_354	0	40	0	0	0	8	0	21	5	0	0	0	0	0	0	0	0	0	0	16	0	0	0	0	0	1	0	0	0	0	0	0	0	0	0	2	0	16	0	0	0	0	0	0	0	0	0	0	9
ASV_355	0	0	1	5	0	0	0	0	0	0	0	0	2	2	0	0	10	0	0	0	0	0	0	0	0	0	0	0	62	0	15	0	0	0	0	0	0	0	0	0	0	0	0	0	0	0	0	0	0
ASV_356	0	5	5	19	2	6	5	1	0	4	0	3	16	0	3	8	14	1	64	18	0	14	5	28	9	7	14	9	14	1	0	0	3	7	5	1	8	9	20	4	6	3	0	18	5	8	19	7	23
ASV_357	8	6	9	25	8	24	10	13	15	10	7	3	17	5	3	19	14	2	67	8	5	5	4	4	10	51	28	8	16	1	0	2	0	2	2	3	16	20	34	17	5	10	9	5	16	9	1	3	2
ASV_358	6	16	12	1	4	0	6	9	38	36	2	11	4	0	3	5	5	5	7	22	7	2	5	5	7	0	5	15	40	7	8	0	16	3	3	28	0	0	2	0	0	0	0	8	0	16	4	3	7
ASV_359	0	0	0	0	0	0	0	0	0	0	0	59	0	0	0	0	0	0	0	0	0	0	0	0	0	0	0	0	0	0	0	0	0	0	0	0	0	0	0	0	0	0	0	0	0	0	0	0	0
ASV_360	0	0	0	0	4	0	0	0	5	20	7	0	11	0	3	45	21	4	15	9	0	38	4	24	10	235	43	11	0	5	3	0	4	23	11	4	192	46	39	51	27	20	13	2	105	0	0	0	0
ASV_361	2	6	2	7	0	2	0	5	0	1	0	7	9	0	0	0	7	0	17	0	0	0	3	8	0	8	2	5	5	2	2	0	1	4	2	1	0	0	11	9	4	1	0	1	1	0	0	17	6
ASV_362	0	18	0	1	0	11	6	0	8	16	24	24	9	2	5	7	9	32	62	13	0	9	8	5	9	4	11	11	9	23	7	5	3	3	30	10	9	10	39	6	1	0	0	27	8	10	6	12	4
ASV_363	0	2	4	1	0	0	0	0	0	0	16	9	6	0	0	0	0	0	3	1	0	2	1	60	9	0	15	0	13	0	2	0	0	2	0	0	4	5	18	5	0	0	0	0	0	19	0	0	0
ASV_364	1	0	0	4	0	2	2	4	23	5	4	0	4	8	10	11	13	7	29	2	7	12	30	10	10	0	11	8	0	15	4	1	0	0	0	11	1	0	22	8	9	6	0	0	10	1	7	6	7
ASV_365	9	0	0	3	5	5	3	0	21	8	0	0	44	13	1	2	8	2	3	5	4	0	0	3	0	5	0	34	24	8	11	7	5	11	12	8	56	1	0	14	3	18	0	0	85	0	0	0	0
ASV_366	4	3	1	0	0	2	2	0	0	8	12	55	8	0	0	9	0	4	19	0	9	9	5	1	0	1	21	5	0	7	0	0	2	0	0	0	12	2	36	0	3	1	3	0	5	197	21	3	2
ASV_367	0	70	0	0	0	0	0	0	0	0	14	0	0	0	0	0	0	0	0	117	0	0	0	0	0	0	0	0	0	0	0	0	0	0	0	0	0	0	161	0	0	0	0	0	0	0	196	0	0
ASV_368	10	0	0	0	0	3	0	2	25	24	0	0	0	0	0	4	33	12	9	0	26	4	9	87	13	267	33	13	0	8	0	0	0	39	4	11	110	0	26	49	12	29	8	2	226	0	0	0	0
ASV_369	0	12	0	0	0	0	0	0	0	0	84	0	0	0	0	0	0	0	0	154	0	0	0	0	0	0	0	0	0	0	0	0	0	0	0	0	0	0	362	0	0	0	0	0	0	0	13	0	0
ASV_370	0	0	0	0	0	0	0	0	0	0	0	0	0	0	0	0	0	148	0	0	0	0	0	0	0	0	0	0	0	0	0	0	0	0	0	0	0	209	0	0	0	0	0	0	0	73	0	0	0
ASV_371	160	4	0	63	27	12	16	14	16	35	0	0	2	18	15	69	97	6	0	0	136	0	0	0	0	37	0	5	0	22	13	28	51	32	21	2	2	84	0	13	13	8	6	0	3	0	0	0	2
ASV_372	0	0	0	0	0	2	23	9	0	6	24	0	151	0	0	0	79	5	131	18	0	0	0	0	0	0	35	0	10	18	0	8	0	3	0	0	0	0	354	0	0	0	0	0	0	0	0	0	0
ASV_373	0	0	12	0	0	7	13	18	17	18	0	24	6	0	0	38	25	25	35	28	0	1	1	0	1	0	36	9	0	9	18	0	5	4	23	20	21	1	14	6	0	0	0	4	2	13	0	0	0
ASV_374	10	0	0	0	0	12	8	2	32	18	0	0	0	0	0	0	38	14	7	0	31	0	8	93	8	224	35	14	0	0	0	0	2	37	5	9	94	0	39	48	13	23	8	2	253	0	0	0	0
ASV_375	25	13	24	3	8	5	5	15	6	21	2	9	44	11	3	2	13	4	20	10	21	0	2	4	9	36	6	5	10	4	3	3	4	5	5	0	11	9	11	10	3	7	5	14	21	16	7	3	0
ASV_376	0	0	3	29	1	3	2	3	4	7	47	1	27	10	0	15	30	0	23	8	1	15	11	21	7	30	40	6	21	4	0	3	2	28	6	0	5	19	23	17	7	6	0	7	28	15	14	11	10
ASV_377	0	0	0	0	0	0	0	0	0	2	0	7	22	4	2	11	5	5	10	12	0	4	3	38	16	0	27	0	0	5	0	0	0	0	0	0	0	0	20	0	6	0	0	0	0	0	0	0	0
ASV_378	12	0	0	0	11	0	10	0	0	0	0	0	0	0	0	44	0	497	0	659	24	0	0	0	78	11	0	0	0	0	0	5	0	3	0	0	24	29	0	11	0	0	46	0	18	0	0	0	0
ASV_379	0	1	0	4	0	4	6	4	0	1	7	21	2	4	3	15	2	4	19	26	1	14	3	12	41	0	11	3	0	3	4	3	11	21	6	0	4	3	3	1	4	1	0	21	1	0	2	2	26
ASV_380	0	0	0	0	0	0	0	0	0	15	0	0	58	0	305	529	540	49	0	0	0	0	0	0	0	0	0	0	0	0	0	0	0	0	0	0	0	0	0	0	0	0	0	0	0	0	0	0	0
ASV_381	0	0	0	0	0	0	0	0	0	0	89	0	0	0	0	0	0	0	0	58	0	0	0	0	0	0	0	0	0	0	0	0	0	0	0	0	0	0	193	0	0	0	0	0	0	0	287	0	0
ASV_382	0	50	0	0	0	0	0	0	0	0	14	0	0	0	0	0	0	0	0	121	0	0	0	0	0	0	0	0	0	0	0	0	0	0	0	0	0	0	146	0	0	0	0	0	0	0	173	0	0
ASV_383	0	5	2	4	0	4	3	0	0	0	2	171	0	0	0	0	0	0	0	4	0	0	1	8	0	1	0	0	2	0	4	0	0	0	0	0	3	0	0	0	0	9	0	0	0	0	2	0	0
ASV_384	0	3	0	7	0	0	0	0	5	0	11	2	6	2	0	0	0	0	4	2	0	2	0	0	3	0	0	0	0	0	5	0	3	9	0	0	0	40	5	8	0	0	0	0	0	41	48	14	11
ASV_385	0	11	7	1	0	0	0	0	2	5	2	5	29	2	6	2	0	2	15	4	0	12	7	30	4	0	24	7	6	0	6	0	9	16	0	4	0	0	27	0	0	0	0	4	0	8	14	15	33
ASV_386	11	0	3	15	0	13	6	0	7	0	10	9	15	12	4	36	68	5	23	13	3	4	7	5	0	28	0	5	7	3	9	2	7	15	5	5	16	8	6	5	13	5	5	12	12	0	0	0	0
ASV_387	3	0	4	6	0	0	5	0	5	15	13	0	8	0	4	26	10	4	14	0	0	2	0	22	26	0	10	14	0	17	6	0	1	0	3	4	0	8	10	5	0	7	6	2	0	16	0	0	0
ASV_388	0	0	0	0	0	0	0	0	3	0	0	0	0	0	0	0	0	0	33	4	0	15	0	9	0	1	15	57	0	0	0	0	0	0	4	1	3	0	53	5	0	0	3	0	5	14	70	48	0
ASV_389	0	0	0	0	0	0	0	0	0	0	0	0	8	0	3	7	8	0	202	6	0	0	0	0	0	2	63	2	0	0	0	0	3	8	0	5	8	0	80	0	0	0	0	0	52	4	57	15	0
ASV_390	0	14	0	4	48	1	0	0	0	0	11	14	4	0	0	0	0	0	0	64	0	31	28	0	0	0	0	0	0	0	0	0	40	4	1	2	0	18	0	31	0	0	0	0	0	1	0	0	6
ASV_391	0	0	0	0	0	0	0	0	155	0	0	21	0	0	0	0	0	82	0	0	46	0	0	0	0	0	0	0	0	74	0	0	0	0	0	0	0	0	0	0	0	0	0	0	0	0	0	30	0
ASV_392	0	0	0	0	0	0	0	0	299	0	0	1	0	0	0	0	0	10	0	0	3	0	0	0	0	0	0	0	0	1	0	0	0	0	0	0	0	0	0	0	0	0	0	0	0	0	0	2	0
ASV_393	0	0	0	0	0	0	0	0	0	0	0	0	0	0	0	0	0	0	0	8	0	0	0	0	0	0	0	0	0	0	0	0	0	0	0	0	0	0	311	0	0	0	0	0	0	0	0	0	0
ASV_394	0	9	2	0	0	0	0	0	2	0	0	10	0	0	0	2	0	0	22	6	0	7	0	11	4	4	10	9	4	0	0	1	0	5	0	0	0	4	43	0	0	0	0	0	5	8	14	4	16
ASV_395	3	3	20	0	0	2	8	3	79	27	2	5	0	2	3	11	5	4	35	4	7	2	4	2	1	6	7	3	19	10	5	1	0	2	4	42	5	2	10	22	0	2	1	3	4	6	72	25	1
ASV_396	0	0	10	2	16	9	5	4	215	45	4	0	0	0	17	0	0	9	35	3	2	3	2	0	10	8	13	0	15	6	8	3	27	4	24	128	9	0	6	16	2	0	0	23	0	19	7	5	2
ASV_397	0	6	4	1	0	2	0	0	0	0	0	7	0	0	0	10	0	1	11	0	0	0	0	0	0	0	3	0	5	1	25	3	0	1	12	0	0	0	9	0	3	1	0	0	2	1	10	4	0
ASV_398	0	0	0	14	2	4	3	0	6	3	5	16	16	3	3	11	13	4	28	9	5	8	5	18	15	2	20	6	18	0	4	2	0	22	9	3	6	5	32	8	2	6	0	14	6	23	10	0	2
ASV_399	0	0	0	0	0	0	0	0	0	0	387	0	83	0	0	0	9	0	0	0	0	0	0	1	0	3	7	0	0	0	0	0	1	0	0	0	0	0	6	0	0	0	0	0	0	0	6	0	4
ASV_400	22	2	0	0	4	5	13	6	72	13	2	0	5	9	17	4	5	5	35	6	37	4	13	0	7	1	13	10	0	7	5	0	4	0	0	62	1	4	7	1	2	0	8	8	5	0	6	6	1
ASV_401	4	8	0	6	0	13	14	3	0	1	3	3	18	16	2	21	5	4	17	13	7	21	16	70	23	16	0	8	23	3	12	21	15	40	7	2	9	14	9	15	11	6	5	6	10	10	1	0	0
ASV_402	0	4	0	2	0	1	6	2	0	1	0	4	11	29	15	0	0	2	8	0	2	2	2	1	4	0	14	3	2	0	21	35	1	63	66	0	5	1	14	3	0	0	0	3	2	5	7	22	21
ASV_403	3	4	6	6	0	5	6	0	5	5	22	2	24	0	0	8	0	0	1	2	3	5	0	6	3	2	5	0	8	0	6	0	0	0	0	0	1	2	3	5	3	1	6	0	8	4	16	7	7
ASV_404	0	5	0	1	4	11	0	0	0	5	0	11	0	2	0	10	0	0	2	5	0	0	0	0	0	0	0	0	8	2	4	0	2	7	13	2	0	0	0	0	0	2	0	7	0	11	4	2	0
ASV_405	0	0	0	0	21	18	8	21	18	21	3	0	2	5	19	17	10	41	41	24	0	9	14	1	16	7	12	17	5	5	49	2	12	24	56	17	16	3	20	8	3	1	4	32	21	0	0	0	0
ASV_406	0	0	0	0	0	0	0	0	0	0	0	0	0	0	0	0	0	0	130	0	0	170	288	74	0	0	62	0	0	0	0	0	0	0	0	0	0	0	12	0	0	0	0	431	0	0	0	0	0
ASV_407	0	0	0	0	0	0	0	0	0	0	0	113	0	0	0	0	0	0	0	0	0	0	0	0	0	0	0	0	0	95	0	0	0	0	0	0	0	0	0	732	0	0	0	0	0	0	0	0	0
ASV_408	0	0	0	3	30	1	31	0	0	5	20	2	31	0	20	1	17	9	33	4	0	3	5	5	19	37	17	0	27	2	10	0	3	4	22	0	20	16	26	10	8	0	4	11	4	12	10	8	0
ASV_409	0	0	0	0	0	0	0	0	0	0	0	0	0	0	114	0	0	0	0	0	0	0	0	33	0	0	0	0	0	0	0	0	0	74	0	0	0	0	0	0	0	0	125	0	0	0	0	0	0
ASV_410	11	36	61	23	0	2	3	2	0	0	48	4	35	8	0	7	2	2	5	0	15	0	0	3	0	19	0	3	3	0	0	0	3	2	0	3	2	0	6	0	0	0	4	0	0	5	1	0	0
ASV_411	3	3	0	58	3	3	0	6	2	2	34	0	31	2	3	0	4	1	10	9	4	5	1	19	6	7	8	3	15	0	4	3	0	0	1	0	0	30	27	12	0	0	0	2	5	13	0	5	2
ASV_412	0	0	0	0	0	0	0	0	172	0	0	44	0	0	0	0	0	73	0	0	76	0	0	0	0	0	0	0	0	122	0	0	0	0	0	0	0	0	0	0	0	0	0	0	0	0	0	81	0
ASV_413	0	0	0	0	0	0	0	0	0	9	9	0	4	0	1	0	5	1	20	0	3	2	0	59	0	0	0	8	8	4	10	3	0	43	2	0	9	8	15	7	2	0	0	1	0	0	0	0	0
ASV_414	8	13	4	16	0	12	2	0	0	5	11	24	3	6	3	50	16	1	7	5	3	10	3	20	9	15	12	14	9	0	1	0	1	35	21	1	21	5	3	9	15	9	1	2	1	0	0	0	0
ASV_415	0	0	49	0	0	0	0	0	0	0	0	0	0	0	0	0	0	0	0	0	0	19	0	0	0	0	0	0	0	0	41	0	0	0	0	0	0	0	0	36	0	0	0	0	0	0	0	0	0
ASV_416	0	0	19	0	0	0	0	0	0	0	14	0	12	0	0	0	0	0	0	0	0	0	0	0	0	0	0	0	0	0	0	0	0	0	0	0	0	0	0	0	0	0	0	0	0	11	69	37	68
ASV_417	9	7	0	9	0	18	0	4	29	11	0	0	0	0	0	0	0	0	0	0	33	0	0	0	0	162	0	37	0	5	0	0	0	158	30	33	94	102	0	11	23	46	24	0	77	0	0	0	0
ASV_418	9	4	3	27	0	8	4	3	0	0	0	5	0	0	4	5	24	0	0	4	11	0	0	3	0	3	0	7	8	0	5	0	5	4	8	5	12	7	0	0	0	6	0	0	12	5	113	4	34
ASV_419	7	4	0	21	0	1	4	1	0	6	24	0	12	2	2	38	43	1	9	2	22	6	4	0	2	10	15	6	20	3	8	3	1	16	7	0	15	29	5	7	5	6	0	3	17	5	44	45	12
ASV_420	24	3	10	11	4	4	0	0	4	3	0	17	44	4	6	8	24	0	7	3	37	8	10	15	3	95	4	0	0	0	2	2	0	9	5	7	10	3	12	5	3	0	9	1	19	0	19	1	2
ASV_421	0	0	1	0	1	0	2	3	0	0	0	0	10	23	17	0	0	7	18	0	1	0	2	0	0	0	12	2	0	0	14	25	0	69	48	0	5	0	7	0	0	0	0	2	0	2	4	35	30
ASV_422	6	13	0	3	0	0	3	2	7	0	9	3	7	0	0	9	2	0	51	7	8	7	8	7	9	15	23	5	18	0	0	2	3	1	8	0	8	13	31	7	1	2	3	3	5	15	4	3	2
ASV_423	4	22	3	0	26	11	3	5	0	17	103	0	3	14	0	0	22	0	0	87	2	76	8	0	35	18	0	0	0	15	0	2	11	7	1	1	14	11	0	1	17	1	22	4	5	0	0	0	0
ASV_424	0	0	0	0	0	0	0	0	0	0	0	0	0	0	0	0	0	135	0	0	0	0	0	0	0	0	0	0	0	0	0	0	0	0	0	0	0	173	0	0	0	0	0	0	0	0	0	0	0
ASV_425	3	9	7	10	0	3	17	5	0	0	19	2	101	10	2	6	22	0	28	1	0	5	5	11	9	61	18	2	0	0	2	2	0	0	0	0	5	50	19	9	0	0	1	8	8	0	0	0	0
ASV_426	8	0	5	24	0	1	7	0	0	3	26	0	12	0	0	46	53	0	10	0	29	0	5	9	0	11	26	7	16	3	7	3	0	17	7	5	7	22	8	10	7	6	0	0	28	6	44	45	15
ASV_427	0	5	0	0	0	0	0	0	0	0	4	0	0	0	0	0	0	0	0	0	0	0	0	0	0	0	0	0	0	0	0	0	0	0	0	0	0	0	0	0	0	0	0	0	0	0	0	0	0
ASV_428	0	0	0	0	0	0	0	0	0	10	7	0	119	4	3	7	21	10	0	0	0	0	0	0	0	128	0	0	0	0	0	0	0	0	0	0	170	57	0	109	69	71	12	0	128	0	0	0	0
ASV_429	0	0	0	0	0	0	0	3	3	0	0	0	0	0	0	0	0	0	0	0	0	8	0	8	0	1	0	5	0	0	0	0	0	2	1	4	2	0	0	0	1	0	0	1	0	0	4	34	0
ASV_430	0	0	0	0	0	0	0	0	0	0	24	0	0	0	0	0	0	0	0	119	0	0	0	0	0	0	0	0	0	0	0	0	0	0	0	0	0	0	279	0	0	0	0	0	0	0	0	0	0
ASV_431	176	95	0	0	8	12	87	11	70	33	0	0	0	3	33	9	0	0	0	6	236	20	0	0	37	0	0	0	0	9	0	0	0	14	7	79	0	6	0	0	0	0	0	0	0	0	0	0	0
ASV_432	0	0	0	0	0	0	0	0	0	0	0	0	0	0	0	0	19	0	0	0	0	0	0	0	0	36	0	0	0	0	0	0	0	0	0	0	0	22	0	0	0	0	0	0	0	28	0	0	0
ASV_433	5	6	0	7	0	4	6	0	0	0	0	0	10	4	0	0	5	0	21	9	0	0	7	15	20	11	24	0	20	0	3	4	0	6	0	4	8	40	9	0	8	11	0	5	12	8	27	13	7
ASV_434	5	0	3	0	0	1	21	8	3	7	0	7	4	11	1	0	0	4	94	26	5	1	7	0	5	0	0	38	0	4	4	6	3	3	5	3	7	0	73	0	0	0	0	12	0	51	0	0	0
ASV_435	0	163	38	2	0	0	0	0	89	0	0	0	0	0	14	0	0	3	35	26	0	0	4	0	0	0	16	22	92	0	11	0	0	14	0	82	0	0	7	0	0	0	0	0	3	0	0	2	0
ASV_436	46	3	0	10	277	41	24	5	4	5	0	0	0	2	5	11	72	1	0	0	34	1	0	0	0	12	0	44	3	0	14	3	19	10	37	12	24	0	0	1	10	2	3	1	12	0	0	0	0
ASV_437	0	0	0	0	0	0	0	8	0	0	0	0	0	0	67	0	0	108	0	94	0	0	102	5	0	0	0	0	0	0	0	5	0	0	0	0	0	0	0	0	0	0	0	0	0	13	0	0	0
ASV_438	36	0	0	0	0	0	20	8	3	14	0	0	12	10	5	120	14	26	110	0	53	0	0	0	0	62	63	17	0	31	0	0	0	0	0	13	62	0	43	0	0	0	5	0	37	0	0	0	0
ASV_439	0	0	0	0	0	0	0	0	0	0	0	0	0	0	0	0	0	0	0	0	0	0	0	0	0	0	0	0	0	0	0	0	0	0	0	0	111	0	0	0	0	0	0	0	0	12	0	0	11
ASV_440	3	0	0	0	0	0	0	0	1	1	3	36	18	0	1	11	77	11	13	0	14	2	3	1	2	12	13	14	13	0	0	0	4	7	4	0	7	7	18	25	8	2	3	0	5	4	1	0	0
ASV_441	0	0	0	24	0	0	0	0	0	0	0	0	23	0	0	0	0	0	51	0	0	0	0	0	0	0	0	85	0	0	0	102	0	0	0	0	57	0	0	0	41	0	0	0	0	0	0	0	17
ASV_442	0	0	0	0	0	0	0	0	0	0	0	0	0	0	0	0	0	0	0	0	0	0	0	0	0	0	0	0	0	0	0	0	0	0	0	0	0	0	0	0	0	0	0	0	0	0	0	0	0
ASV_443	0	0	0	0	0	123	167	0	0	0	0	0	0	0	0	61	0	0	0	0	0	0	0	0	0	0	0	0	0	0	0	0	0	0	0	0	0	0	0	0	0	0	0	29	0	0	0	0	0
ASV_444	6	0	0	0	0	0	0	1	0	17	0	0	21	22	14	178	212	57	43	0	10	0	0	0	0	20	26	5	0	13	0	0	0	4	10	2	37	0	40	0	0	0	0	10	20	0	0	0	0
ASV_445	0	0	0	0	0	0	0	0	0	0	0	0	0	0	0	0	0	0	0	0	50	0	0	0	0	0	0	56	0	0	0	0	0	0	0	0	68	0	0	0	0	0	0	0	0	0	0	17	0
ASV_446	2	8	4	8	1	0	9	0	9	6	21	2	5	5	2	6	20	8	9	2	2	10	5	9	6	0	3	0	0	2	4	4	3	6	3	1	4	1	12	1	0	3	0	1	1	2	2	3	0
ASV_447	0	0	0	0	0	58	119	0	0	0	0	0	0	0	0	46	0	0	0	0	0	0	0	0	0	0	0	0	0	0	0	0	0	0	0	0	0	0	0	0	0	0	0	169	0	0	0	0	0
ASV_448	0	5	0	4	0	0	3	1	0	4	3	0	7	0	0	1	0	0	4	0	0	6	0	8	5	4	0	2	0	2	0	0	3	0	0	0	3	0	8	4	0	0	0	0	2	4	11	0	4
ASV_449	26	1	0	9	7	3	0	3	0	7	4	7	10	0	10	131	49	14	0	0	10	5	5	1	0	15	5	4	0	10	4	0	0	0	0	5	32	0	0	4	3	4	13	0	51	0	0	42	30
ASV_450	0	0	0	0	0	0	0	0	0	0	0	0	0	0	0	0	29	0	0	0	0	0	0	0	0	4	0	0	12	0	0	0	0	0	76	0	0	41	0	0	0	0	0	0	0	0	0	0	0
ASV_451	157	0	73	0	0	0	0	0	0	0	0	0	0	0	0	0	0	0	0	0	0	0	0	0	0	0	0	0	0	0	76	0	0	0	0	0	0	0	0	0	63	0	0	0	0	0	0	0	46
ASV_452	0	3	113	0	0	0	0	0	0	0	0	23	0	0	0	0	0	0	0	0	0	0	0	0	0	0	0	0	5	0	3	0	0	0	0	0	0	0	0	0	2	0	0	0	0	0	4	0	0
ASV_453	0	2	0	67	11	0	0	0	12	6	0	0	4	0	0	0	16	1	54	0	0	0	0	0	0	0	0	27	0	0	0	5	16	24	10	20	5	0	104	0	0	0	0	0	72	0	0	0	0
ASV_454	0	0	0	0	0	0	0	0	9	0	0	0	3	0	0	23	40	0	2	8	0	24	5	29	0	0	21	0	55	0	1	0	0	1	0	10	1	0	19	0	0	0	0	1	6	0	0	0	0
ASV_455	0	0	0	0	0	0	0	0	207	0	0	0	0	0	0	0	0	138	0	0	0	0	0	0	0	0	0	0	0	0	0	0	0	0	0	0	0	0	0	0	0	0	0	0	0	83	0	0	0
ASV_456	19	4	0	48	31	30	31	14	0	1	0	0	0	23	0	5	40	0	0	0	9	0	0	0	0	2	0	0	0	0	4	4	17	35	24	0	1	4	0	1	0	2	1	0	0	0	0	0	0
ASV_457	0	6	3	0	0	0	0	0	2	0	0	3	14	0	0	0	4	0	5	1	0	4	3	14	5	6	28	3	6	0	4	0	3	0	2	0	0	6	11	2	0	0	0	4	0	8	2	10	27
ASV_458	0	0	0	0	0	0	0	0	0	0	0	0	0	0	67	0	0	0	0	0	0	0	0	0	0	0	0	0	0	0	0	0	42	15	0	0	0	0	0	0	0	0	76	0	0	0	0	0	0
ASV_459	0	0	0	0	0	0	0	0	0	0	0	0	0	0	0	0	0	0	0	0	0	0	0	0	0	0	0	0	0	0	0	0	0	0	0	0	0	0	0	0	0	0	0	0	0	0	0	0	0
ASV_460	5	0	0	0	1	20	45	11	101	201	0	0	0	0	0	13	6	0	3	0	12	28	11	0	5	16	0	0	0	61	1	9	57	21	16	60	9	0	6	0	0	6	22	79	10	0	0	0	0
ASV_461	0	0	0	0	1	3	6	0	9	1	6	0	0	0	7	0	3	26	0	0	0	6	0	0	2	5	5	7	0	3	4	4	0	4	4	9	8	9	0	0	4	0	0	7	7	0	75	0	0
ASV_462	11	0	0	0	0	2	3	0	44	15	4	0	0	0	0	2	0	10	141	0	3	0	5	0	4	71	0	132	0	7	9	3	13	55	120	54	22	1	103	0	0	1	3	5	67	0	0	0	0
ASV_463	0	0	0	0	0	0	20	4	0	7	0	0	0	0	0	0	47	0	117	17	0	0	0	0	0	0	37	0	4	11	0	3	0	0	0	6	0	0	243	0	0	0	0	0	0	0	0	0	0
ASV_464	0	0	0	59	0	0	0	0	0	0	0	0	0	16	0	0	0	0	0	0	0	27	21	0	0	0	0	0	0	0	0	0	0	0	0	0	0	10	0	0	0	0	0	0	0	0	0	0	0
ASV_465	124	67	0	0	167	35	43	11	0	0	0	0	0	0	47	34	4	0	0	0	185	0	0	0	0	0	0	0	0	0	0	0	0	0	0	0	3	0	0	0	0	0	4	0	3	0	0	0	0
ASV_466	0	0	0	55	0	0	0	0	0	0	0	0	0	16	0	0	0	0	0	26	0	27	19	0	0	0	0	0	0	0	0	0	0	0	0	0	0	16	0	0	0	0	0	0	0	7	0	0	0
ASV_467	0	192	0	0	0	0	0	0	0	0	16	0	0	0	0	0	0	0	0	83	0	0	0	0	0	0	0	0	0	0	0	0	0	0	0	0	0	0	60	0	0	0	0	0	0	0	248	0	0
ASV_468	0	48	0	0	0	0	0	106	0	0	31	0	0	0	0	0	0	0	0	0	0	0	0	0	0	0	60	0	0	0	0	0	0	0	0	138	0	0	0	0	0	0	0	0	9	0	0	0	0
ASV_469	0	25	0	3	1	5	5	0	3	1	0	2	11	0	0	0	0	0	16	5	0	4	2	4	0	11	12	5	3	0	0	0	2	15	3	6	6	15	29	7	0	2	3	11	3	3	3	0	0
ASV_470	0	110	0	0	0	0	0	0	0	0	0	0	0	0	0	0	0	0	0	58	0	0	0	0	0	0	0	0	0	0	0	0	0	0	0	0	0	0	12	0	0	0	0	0	0	0	11	0	0
ASV_471	22	0	0	0	0	11	16	11	10	17	0	0	0	0	4	41	141	8	32	0	16	0	0	0	8	27	10	19	0	5	0	0	24	13	23	12	37	0	9	0	16	13	6	22	32	0	0	0	0
ASV_472	2	27	4	0	0	13	7	3	1	0	6	16	1	2	3	0	6	20	25	6	6	6	3	2	1	20	26	10	10	1	6	1	2	1	1	1	2	3	27	4	0	0	0	10	8	33	0	0	0
ASV_473	6	0	0	7	0	0	0	0	0	0	0	0	0	0	0	0	0	0	0	0	5	0	0	0	0	0	200	0	0	0	0	0	0	0	0	0	0	0	0	0	0	0	0	0	0	9	0	4	0
ASV_474	7	0	2	4	1	0	4	0	24	4	10	0	2	5	0	6	3	1	1	6	9	3	6	11	0	11	5	4	3	0	0	3	0	5	2	1	16	7	0	1	8	5	2	0	30	0	0	0	0
ASV_475	0	0	0	7	0	0	3	0	0	0	11	0	0	0	2	17	0	0	4	17	0	16	4	12	6	2	22	0	11	0	5	2	0	13	4	2	0	0	0	0	0	0	0	2	0	11	0	0	0
ASV_476	0	0	0	0	0	0	0	0	241	138	0	0	0	0	0	0	0	9	0	0	0	0	0	0	0	102	0	0	0	64	0	0	0	0	19	244	0	0	0	0	20	9	16	0	34	0	0	0	0
ASV_477	2	0	0	222	0	0	0	0	0	15	73	0	2	0	46	1	40	17	128	42	6	13	7	22	2	3	0	32	0	8	0	1	0	0	2	0	5	0	73	0	0	0	2	13	0	0	0	0	0
ASV_478	0	0	1	14	0	3	6	2	0	4	8	2	12	1	0	4	9	7	4	4	0	8	4	5	3	10	7	2	13	1	0	0	0	4	0	7	4	6	8	8	1	3	0	0	1	23	5	0	0
ASV_479	0	0	0	0	1	1	6	0	12	34	5	0	0	0	0	3	4	6	30	9	0	0	7	1	0	0	6	4	0	21	0	0	9	12	0	10	6	0	17	5	0	0	0	7	5	0	5	6	4
ASV_480	1	0	0	14	0	10	11	0	0	0	2	0	1	9	0	10	30	0	0	0	3	1	0	0	0	3	0	0	0	0	9	17	10	0	2	0	7	0	0	0	11	5	0	0	0	0	0	1	13
ASV_481	0	0	0	39	0	0	0	0	0	0	0	0	8	0	0	0	0	0	10	0	0	0	0	0	0	0	0	43	0	0	0	59	0	0	0	0	16	0	0	0	26	0	0	0	0	0	0	0	3
ASV_482	0	0	1	2	0	3	0	2	1	3	5	9	5	3	2	13	10	4	9	9	3	7	6	16	12	3	15	1	5	4	7	0	1	17	6	0	2	9	16	0	3	4	1	5	10	0	5	0	4
ASV_483	0	0	0	0	0	59	64	0	0	0	0	0	0	0	0	5	0	0	0	0	0	0	0	0	33	0	0	0	0	0	0	0	0	0	0	0	0	0	0	0	0	0	0	53	0	0	0	0	0
ASV_484	2	11	69	0	0	4	4	0	35	5	0	16	0	2	4	0	0	3	6	0	4	5	0	0	6	15	0	4	0	4	0	0	0	0	0	22	3	0	0	15	11	0	4	0	4	0	0	0	0
ASV_485	0	0	0	0	28	0	0	0	0	58	0	0	0	41	0	0	0	0	0	0	0	0	18	0	0	0	0	0	0	0	0	0	0	0	0	0	0	0	0	0	0	30	0	0	0	0	0	0	0
ASV_486	2	22	8	0	1	0	0	4	18	18	0	7	0	0	9	4	7	0	60	5	3	4	0	2	6	2	6	0	0	0	6	0	8	0	7	10	2	0	9	3	0	0	0	3	1	31	5	0	2
ASV_487	0	0	0	0	0	0	0	0	0	0	0	0	0	0	0	0	0	0	0	0	0	0	0	0	0	0	0	0	0	0	0	0	0	0	0	0	0	0	0	0	0	0	0	0	0	0	0	0	0
ASV_488	31	0	0	12	2	0	9	2	0	4	4	0	18	2	3	4	0	10	0	0	37	0	3	3	3	9	2	10	7	0	2	0	0	19	5	0	0	0	2	6	0	0	1	0	15	4	4	0	0
ASV_489	10	42	0	0	4	0	97	83	0	27	0	0	0	164	0	4	6	0	0	0	21	0	0	0	0	10	0	0	0	16	0	11	0	0	0	0	0	49	0	0	3	63	13	0	5	0	0	0	0
ASV_490	0	0	0	0	0	0	0	0	0	0	0	0	7	0	0	0	0	0	15	0	0	3	1	25	0	0	0	2	6	0	0	2	0	0	0	2	0	0	4	4	0	0	1	0	0	17	0	0	0
ASV_491	0	1	0	0	0	0	0	0	8	0	2	3	8	1	0	0	0	0	11	5	1	3	0	3	0	0	0	13	5	0	0	3	0	2	2	2	1	2	15	0	0	0	0	0	0	14	0	0	27
ASV_492	0	0	0	0	0	0	0	0	14	0	0	0	3	0	1	15	30	0	10	0	0	26	4	24	0	3	12	0	64	0	0	0	0	1	0	6	0	0	12	0	0	0	0	0	0	0	0	0	0
ASV_493	0	0	0	0	0	8	15	0	0	0	0	0	0	0	0	17	0	0	0	0	0	0	0	0	126	0	0	0	0	0	0	0	0	0	0	0	21	0	0	0	0	0	0	56	6	0	0	0	0
ASV_494	0	0	0	0	0	0	0	0	0	0	0	0	0	0	0	0	49	0	0	0	0	0	0	0	0	26	0	0	8	0	0	0	0	0	35	0	0	18	0	0	0	0	0	0	0	10	0	0	0
ASV_495	0	8	0	0	3	0	2	0	19	152	2	0	2	0	0	4	0	0	29	2	0	4	1	0	14	0	2	0	0	27	0	2	4	1	35	9	4	0	2	2	0	1	1	4	0	0	0	12	0
ASV_496	0	0	0	0	0	0	0	0	22	0	0	67	0	0	0	0	0	33	0	0	8	0	0	0	0	0	0	0	0	0	0	0	0	0	0	0	0	0	0	0	0	0	0	0	0	0	0	43	0
ASV_497	3	0	0	0	0	0	0	5	42	34	0	0	0	5	32	6	4	20	11	1	7	8	6	0	1	43	10	0	4	30	0	0	16	2	7	84	30	2	17	18	2	1	26	9	39	0	0	0	0
ASV_498	0	0	9	0	0	0	0	0	0	0	4	27	2	0	0	0	0	0	0	0	0	0	0	0	0	0	0	0	5	0	0	0	0	4	7	0	0	7	0	1	3	3	0	0	0	0	0	0	0
ASV_499	0	0	3	0	14	0	1	1	5	22	0	1	0	0	2	16	7	5	0	0	0	0	0	0	0	15	0	0	0	24	0	0	0	0	0	4	6	0	0	0	0	2	40	0	2	0	0	2	0
ASV_500	0	0	0	16	0	0	0	0	0	0	0	0	8	0	0	0	0	0	41	0	0	0	0	0	0	0	0	26	0	0	0	87	0	0	0	0	13	0	0	0	26	0	0	0	0	0	0	0	20
ASV_501	0	48	55	0	0	35	35	15	0	0	0	0	0	0	0	0	0	0	0	0	0	0	0	0	0	0	0	0	0	0	0	0	0	0	0	0	0	0	0	0	0	0	0	0	0	4	0	3	0
ASV_502	0	6	0	0	0	0	0	2	0	0	1	2	0	0	0	0	0	1	0	5	0	0	5	6	0	0	0	0	26	0	4	0	0	0	0	0	0	0	0	0	0	0	0	0	0	7	0	0	0
ASV_503	0	33	0	0	0	0	0	135	0	0	68	0	0	0	0	0	0	0	0	0	0	0	0	0	0	0	9	0	0	0	0	0	0	0	0	123	0	0	0	0	0	0	0	0	63	0	12	0	0
ASV_504	0	0	0	0	0	0	0	0	0	0	0	0	0	0	0	0	0	0	0	0	0	0	0	0	0	0	0	0	0	0	20	0	0	0	0	0	0	0	0	17	0	0	0	0	0	0	0	0	0
ASV_505	0	0	0	2	0	0	0	0	0	1	25	0	3	0	0	4	2	0	2	6	0	0	0	2	0	12	21	0	4	1	0	0	0	3	0	2	8	76	5	125	8	35	0	0	0	70	0	0	0
ASV_506	0	0	18	0	0	0	0	0	0	0	0	0	15	0	0	0	0	0	0	0	0	0	0	0	0	0	0	0	36	0	15	0	0	0	0	0	0	0	0	0	0	0	0	0	0	0	0	0	0
ASV_507	0	0	0	15	45	25	0	0	14	10	0	0	0	0	46	6	16	0	0	0	0	17	18	0	0	3	4	0	39	6	0	43	0	1	17	11	50	5	0	4	10	3	6	5	25	0	0	0	0
ASV_508	0	0	0	0	0	0	0	0	16	0	0	16	0	0	0	0	0	19	0	0	15	0	0	0	0	0	0	0	0	57	0	0	0	0	0	0	0	0	0	0	0	0	0	0	0	0	0	25	0
ASV_509	0	82	26	0	0	20	30	21	0	0	0	0	0	0	0	0	0	0	0	0	1	0	0	0	0	0	0	0	0	0	0	0	0	0	0	0	0	0	0	0	0	0	0	0	0	2	0	0	0
ASV_510	0	0	0	0	0	0	0	0	4	3	0	0	6	0	0	14	16	0	14	10	0	18	0	29	0	0	11	2	52	0	0	0	1	0	0	5	0	3	9	2	0	0	0	0	3	0	0	0	0
ASV_511	35	0	0	2	28	22	10	3	273	7	0	0	0	0	2	5	20	3	0	0	14	0	0	0	0	0	0	0	1	0	0	7	6	0	12	18	0	26	0	1	0	0	3	0	5	0	0	0	0
ASV_512	0	31	0	0	0	0	0	0	0	0	5	0	0	0	0	0	0	0	0	0	0	0	0	0	0	0	0	0	0	0	0	0	0	0	0	0	0	0	59	0	0	0	0	0	0	0	6	0	0
ASV_513	0	0	0	24	0	3	1	3	2	0	0	0	5	0	0	0	0	0	0	0	0	0	1	5	3	3	22	1	8	0	0	0	0	0	0	0	0	0	1	0	0	0	0	0	0	4	0	0	2
ASV_514	0	0	0	0	0	0	37	7	0	0	0	0	0	0	0	18	0	0	0	0	0	0	0	0	0	0	0	0	0	0	0	0	0	0	0	0	0	0	0	0	0	0	0	65	0	0	0	0	0
ASV_515	7	14	0	22	13	2	3	7	0	17	64	0	27	9	6	3	16	0	27	7	20	14	2	0	1	3	0	0	0	5	23	0	2	2	0	0	0	0	24	9	5	0	0	6	0	12	8	1	6
ASV_516	18	0	0	0	0	0	0	0	0	0	7	0	2	0	5	0	6	0	68	3	12	0	0	32	0	5	75	6	5	1	1	0	0	2	6	1	2	1	102	8	0	2	0	0	3	0	0	0	0
ASV_517	45	0	0	4	11	13	17	7	0	7	0	0	0	0	0	0	0	6	0	0	43	0	0	0	0	0	0	0	0	4	0	0	0	0	0	0	235	0	0	0	0	0	0	0	24	0	0	0	0
ASV_518	0	0	2	5	0	2	3	0	0	0	0	3	3	0	0	8	4	0	0	0	0	0	0	6	5	0	5	2	0	0	6	1	0	6	0	0	0	5	4	0	0	6	0	0	0	0	6	13	19
ASV_519	0	0	0	0	0	0	0	0	0	0	0	0	0	0	64	0	0	0	0	0	0	0	0	12	0	0	0	0	0	0	0	0	58	29	0	0	0	0	0	0	0	0	53	0	0	0	0	0	0
ASV_520	5	12	0	13	0	4	1	1	2	6	6	0	7	9	4	5	20	2	3	0	1	0	0	7	4	13	3	5	0	2	0	0	0	17	3	1	3	71	2	1	2	1	4	1	4	0	0	0	0
ASV_521	0	7	4	2	0	0	0	4	7	8	0	31	0	1	1	6	10	0	20	6	0	3	10	1	5	0	5	0	1	5	0	1	8	7	16	10	2	7	6	23	13	0	0	15	0	22	5	2	0
ASV_522	0	0	0	0	0	0	0	0	7	12	8	0	0	3	7	8	0	0	0	0	0	0	0	0	0	5	0	0	0	10	0	0	3	183	40	34	19	0	0	0	8	21	5	0	57	0	0	0	0
ASV_523	0	0	0	10	0	0	0	0	0	0	0	0	0	0	0	0	0	0	37	0	0	0	0	0	0	0	0	41	0	0	0	9	0	0	0	0	20	0	0	0	9	0	0	0	0	0	0	0	20
ASV_524	0	409	0	0	78	33	0	0	0	3	0	0	0	0	0	0	0	0	0	0	0	0	0	0	0	3	0	0	0	0	0	0	0	0	0	0	31	11	0	9	0	2	12	0	5	0	0	0	0
ASV_525	0	0	0	0	0	0	0	0	0	0	0	0	0	0	0	0	0	0	0	0	0	0	0	0	0	0	0	0	0	0	0	0	55	0	0	0	0	0	0	0	0	0	67	0	0	0	0	0	0
ASV_526	0	0	0	1	0	0	0	0	0	0	3	0	1	0	0	0	0	0	3	0	0	0	0	0	0	0	0	2	1	0	0	0	11	14	4	0	1	9	2	6	8	4	0	0	2	21	0	19	0
ASV_527	0	8	3	0	0	0	1	0	20	5	0	31	0	3	3	0	8	0	30	4	0	5	9	0	2	0	4	0	4	9	0	0	8	9	23	11	1	4	17	22	13	0	4	16	0	10	2	0	0
ASV_528	0	0	0	0	0	0	0	0	129	0	0	0	0	0	0	0	0	127	0	0	0	0	0	0	0	0	0	0	0	0	0	0	0	0	0	0	0	0	0	0	0	0	0	0	0	59	0	0	0
ASV_529	0	0	0	15	0	0	0	0	0	0	0	0	17	0	0	0	0	0	14	0	0	0	0	0	0	0	0	60	0	0	0	39	0	0	0	0	20	0	0	0	34	0	0	0	0	0	0	0	8
ASV_530	6	0	5	35	9	7	12	0	2	10	0	0	16	8	5	22	0	1	23	1	4	9	3	2	5	16	7	18	0	6	0	0	3	15	8	0	12	0	13	0	14	9	0	4	1	0	0	5	0
ASV_531	0	0	0	0	0	0	0	0	0	0	0	0	0	0	0	72	0	0	0	0	0	0	0	0	119	0	0	0	0	0	0	0	0	0	0	0	0	0	0	0	0	0	0	153	0	0	0	0	0
ASV_532	0	40	0	0	0	0	0	46	0	0	3	0	0	0	0	0	0	0	0	2	0	0	0	0	0	0	0	0	0	0	0	0	0	0	0	79	0	0	0	0	0	0	0	0	2	0	0	0	0
ASV_533	147	0	0	0	0	0	0	0	0	81	0	0	27	0	0	0	0	0	0	0	0	93	0	0	0	0	0	0	0	0	0	0	0	0	0	0	0	0	0	0	45	0	0	0	0	0	0	0	26
ASV_534	0	36	0	0	0	0	0	103	0	0	22	0	0	0	0	0	0	0	0	62	0	0	0	0	0	0	30	0	0	0	0	0	0	0	0	31	0	0	0	0	0	0	0	0	14	0	18	0	0
ASV_535	3	3	0	0	51	4	9	7	0	62	6	0	0	0	0	0	0	22	0	0	6	0	0	0	0	8	0	0	29	23	0	0	0	0	0	1	22	3	0	15	0	3	4	0	34	13	0	47	0
ASV_536	3	0	2	6	1	1	2	3	0	0	10	14	11	0	1	5	26	4	6	6	2	5	0	14	1	25	15	2	12	0	1	4	0	10	4	0	12	8	29	7	1	4	0	0	16	16	7	3	6
ASV_537	0	0	0	0	0	0	0	0	0	1	0	0	0	0	0	0	1	0	0	0	0	0	0	0	0	15	0	0	0	0	0	0	0	0	0	0	23	11	0	12	3	12	0	0	152	0	0	0	0
ASV_538	7	0	0	0	0	0	0	0	20	10	0	0	0	6	0	4	0	6	4	0	2	0	0	2	0	22	6	2	0	1	3	10	1	11	1	21	179	0	1	0	0	0	3	3	98	0	0	0	0
ASV_539	0	0	0	1	1	0	0	12	101	0	4	0	1	3	1	0	0	0	45	13	0	7	11	1	3	0	7	16	9	0	0	0	31	2	35	77	0	0	7	0	0	0	0	4	0	38	0	0	0
ASV_540	3	9	24	3	2	4	4	6	1	28	2	0	0	1	3	9	5	0	13	12	7	0	3	0	4	2	1	3	16	4	8	0	10	1	3	0	7	0	0	0	0	0	0	0	7	61	0	0	3
ASV_541	0	1	0	2	0	0	1	0	3	2	0	19	0	0	0	1	1	0	20	0	2	0	4	29	11	4	21	28	0	0	0	2	8	43	4	0	1	0	19	0	0	5	1	9	2	13	0	0	0
ASV_542	0	0	0	0	0	0	0	0	14	0	0	0	0	0	0	0	0	64	0	0	0	0	0	0	0	0	0	0	0	0	0	0	0	0	0	0	0	51	0	0	0	0	0	0	0	6	0	0	0
ASV_543	0	0	0	0	0	0	18	0	0	0	5	0	0	0	0	0	17	0	0	0	0	0	0	0	0	0	0	0	26	0	7	0	0	0	0	0	0	0	0	0	0	0	0	0	0	0	0	0	0
ASV_544	0	3	1	0	0	2	11	3	0	2	0	4	2	0	0	0	3	2	7	0	0	1	0	3	3	3	2	3	3	2	0	0	0	0	0	0	3	0	12	1	1	1	0	0	0	13	3	0	9
ASV_545	0	0	0	0	0	0	0	0	0	0	0	0	0	0	0	0	0	0	0	0	0	0	0	0	0	0	711	0	0	0	0	0	0	0	0	0	0	0	0	0	0	0	0	22	0	0	0	0	0
ASV_546	0	0	0	0	0	0	0	0	0	0	0	0	0	0	27	0	0	0	0	0	0	0	0	0	0	0	0	0	0	0	0	0	0	0	0	0	0	0	0	0	0	0	20	0	0	0	0	0	0
ASV_547	0	25	0	2	0	0	0	0	0	0	41	69	4	0	0	3	3	0	0	20	1	4	3	13	3	0	0	3	7	0	2	0	6	3	0	0	0	0	0	0	0	0	0	0	0	0	0	0	0
ASV_548	0	0	0	0	0	0	0	0	0	0	103	0	0	0	0	0	0	0	0	0	0	0	0	0	0	0	0	0	0	0	0	0	0	0	0	0	0	0	131	0	0	0	0	0	0	0	0	0	0
ASV_549	0	0	0	0	0	0	0	0	0	0	0	0	0	0	0	0	0	0	157	0	0	0	0	0	0	0	0	0	0	0	0	0	0	0	0	0	0	0	0	97	0	0	0	0	0	0	0	29	0
ASV_550	0	0	0	0	0	0	0	0	0	0	0	0	0	0	3	3	27	0	0	32	0	31	25	8	0	0	27	0	0	0	0	0	0	0	36	0	0	18	4	7	0	0	0	0	9	0	0	0	0
ASV_551	0	0	0	55	0	0	0	0	0	0	0	0	8	0	0	0	0	0	0	0	0	0	0	0	0	0	0	21	0	0	0	52	0	0	0	0	32	0	0	0	45	0	0	0	0	0	0	0	18
ASV_552	1	2	2	0	0	0	3	0	0	2	2	4	14	1	3	1	0	0	1	12	0	1	1	4	3	3	5	1	0	0	0	0	0	0	0	0	5	2	12	1	0	0	0	0	0	24	0	0	0
ASV_553	5	18	0	4	3	2	12	0	0	40	18	8	1	0	0	6	3	0	0	33	4	0	6	2	9	25	0	0	10	14	0	0	4	1	0	0	0	0	3	5	0	5	0	7	1	37	0	0	0
ASV_554	0	0	0	8	0	0	0	0	0	0	0	0	16	2	0	7	0	0	9	3	2	5	11	12	7	0	15	3	0	0	4	0	0	0	0	6	0	0	5	0	0	0	0	2	2	4	0	0	0
ASV_555	3	11	4	2	4	19	5	39	5	6	0	0	13	0	3	0	7	8	3	12	3	0	1	0	1	5	0	0	0	0	5	11	2	5	2	3	5	26	0	6	0	7	5	1	8	0	0	2	6
ASV_556	0	1	1	0	15	0	6	0	0	9	0	19	9	0	6	4	4	1	43	3	0	0	7	6	12	0	6	0	0	0	0	0	3	6	16	0	0	0	19	0	2	0	1	15	1	0	0	0	0
ASV_557	0	3	3	1	3	0	0	0	15	0	0	2	0	0	1	0	0	0	2	0	0	0	0	1	0	1	0	0	2	0	0	0	0	0	0	0	0	0	1	0	1	0	3	0	0	3	0	0	0
ASV_558	0	0	0	0	0	0	0	0	0	0	0	0	0	0	0	0	10	0	0	0	0	0	0	0	0	26	0	0	6	0	0	0	0	0	68	0	0	55	0	0	0	0	0	0	0	19	0	0	0
ASV_559	0	1	0	0	0	0	0	1	0	0	0	0	0	0	1	29	0	0	6	0	0	0	33	1	2	0	132	12	0	2	0	0	0	2	0	0	40	0	6	0	0	0	0	0	0	0	0	0	0
ASV_560	0	17	0	0	0	0	0	71	0	0	20	0	0	0	0	0	0	0	0	13	0	0	0	0	0	0	7	0	0	0	0	0	0	0	0	122	0	0	0	0	0	0	0	0	41	0	5	0	0
ASV_561	0	0	1	0	0	0	0	0	0	0	0	0	5	0	0	0	0	0	0	5	0	4	6	0	1	0	0	0	0	0	21	54	0	0	0	1	0	8	0	3	13	0	0	0	0	1	0	0	4
ASV_562	0	0	0	1	0	1	0	0	0	0	0	0	0	0	0	0	0	0	8	50	0	9	0	78	10	5	50	2	0	0	1	0	0	57	3	0	5	6	32	0	0	0	0	2	15	0	0	0	0
ASV_563	0	0	0	0	0	0	0	0	0	0	11	0	0	0	0	0	0	0	0	1	0	0	0	0	0	0	0	0	0	0	0	0	0	0	0	0	0	0	23	0	0	0	0	0	0	0	27	0	0
ASV_564	0	23	0	0	0	0	0	0	0	0	126	0	0	0	0	0	0	0	0	27	0	0	0	0	0	0	0	0	0	0	0	0	0	0	0	0	0	0	160	0	0	0	0	0	0	0	16	0	0
ASV_565	0	0	0	5	0	6	0	3	0	0	14	0	7	0	0	10	17	2	3	12	2	2	6	0	1	9	9	3	0	0	5	0	0	0	0	0	0	22	5	0	5	2	0	0	24	0	5	0	7
ASV_566	0	0	0	3	0	0	0	0	8	7	0	0	0	0	0	28	73	43	57	0	0	34	54	18	1	17	74	1	10	6	1	7	34	4	8	11	12	0	35	0	5	0	0	24	19	0	0	0	0
ASV_567	109	0	0	0	0	0	0	0	0	49	0	0	0	36	0	0	0	0	0	0	0	0	109	0	0	0	0	0	0	0	0	0	0	0	0	0	0	0	0	0	0	49	0	0	0	0	0	0	0
ASV_568	7	1	11	0	0	0	0	0	49	0	0	2	6	1	0	5	15	0	2	4	0	3	0	3	1	2	5	0	9	0	1	0	3	0	0	0	0	2	2	0	0	2	0	0	1	0	3	0	3
ASV_569	0	0	0	0	0	0	0	0	0	0	40	0	8	0	2	0	5	0	47	10	0	0	2	41	0	0	36	0	0	0	0	0	0	0	0	0	0	0	60	0	0	0	0	1	5	0	0	0	0
ASV_570	0	0	0	0	0	0	0	0	0	0	0	0	0	0	0	0	0	0	0	0	0	0	0	0	0	0	0	0	0	0	0	0	0	0	0	0	0	0	0	0	0	0	0	0	0	0	0	0	0
ASV_571	0	16	0	0	0	0	0	0	0	0	53	0	0	0	0	0	0	0	0	219	0	0	0	0	0	0	0	0	0	0	0	0	0	0	0	0	0	0	13	0	0	0	0	0	0	0	0	0	0
ASV_572	0	0	2	0	0	0	0	0	2	0	0	0	6	0	0	0	9	0	3	0	0	0	4	12	1	0	6	0	0	0	0	0	0	0	0	0	0	0	5	0	0	0	0	1	0	41	0	0	1
ASV_573	0	0	0	0	0	0	0	0	0	0	0	0	16	0	0	0	0	0	9	0	0	0	0	0	0	0	0	62	0	0	0	0	0	0	0	0	0	0	0	0	37	0	0	0	0	0	0	0	33
ASV_574	1	0	0	4	0	0	5	0	3	6	17	3	0	1	0	0	22	3	2	0	3	2	0	6	0	0	14	2	8	3	0	2	0	0	4	1	8	16	4	6	0	0	0	0	24	0	6	0	10
ASV_575	0	110	0	0	0	0	0	0	0	0	7	0	0	0	0	0	0	0	0	38	0	0	0	0	0	0	0	0	0	0	0	0	0	0	0	0	0	0	71	0	0	0	0	0	0	0	27	0	0
ASV_576	0	0	0	1	0	0	2	0	5	47	0	0	1	3	6	70	76	9	4	3	0	0	0	37	21	0	24	0	0	11	0	0	1	10	3	2	3	0	3	0	0	0	0	1	1	0	0	0	3
ASV_577	0	0	24	0	0	0	0	0	0	0	0	0	0	0	0	0	0	0	0	0	0	0	0	0	0	0	0	0	0	0	42	0	0	0	0	0	0	0	0	0	0	0	0	0	0	0	0	0	0
ASV_578	0	0	0	0	0	0	0	0	0	23	0	0	0	0	0	0	0	20	0	0	0	0	0	0	0	0	0	19	0	0	0	16	31	22	55	15	0	0	0	0	0	0	0	0	0	0	0	0	0
ASV_579	5	0	0	3	0	1	0	1	2	1	0	15	1	0	0	2	1	2	24	0	0	0	2	26	3	5	22	14	0	0	0	1	13	24	1	4	0	4	25	0	0	3	0	10	3	14	4	0	1
ASV_580	1	0	0	0	0	0	0	0	9	0	0	2	0	0	2	0	0	0	0	1	0	0	0	0	10	0	0	19	0	0	1	0	5	0	2	13	2	5	0	0	1	0	0	2	0	0	0	0	0
ASV_581	26	12	0	29	7	14	14	3	49	4	0	0	0	0	0	15	43	18	0	0	15	0	0	0	0	0	0	0	36	0	11	3	13	8	29	20	20	30	0	0	0	0	0	0	5	0	0	12	37
ASV_582	0	4	0	0	0	0	0	0	0	0	0	0	0	0	0	15	4	0	0	4	0	7	4	6	4	0	6	7	8	0	3	1	5	7	3	0	6	11	0	0	3	6	0	0	0	19	14	6	17
ASV_583	0	0	52	0	0	0	0	0	0	0	0	0	0	0	0	0	0	0	0	0	0	0	0	0	0	0	0	0	0	0	67	0	0	0	0	0	0	0	0	0	0	0	0	0	0	0	0	0	0
ASV_584	0	0	0	0	0	0	0	0	78	0	0	0	0	0	0	0	0	0	0	0	0	0	0	0	0	0	0	0	0	26	0	0	0	0	0	0	0	0	0	0	0	0	0	0	0	0	0	50	0
ASV_585	2	6	0	10	0	0	2	1	0	0	0	4	3	0	0	4	4	0	6	2	3	0	0	4	0	0	6	0	0	0	0	3	0	2	0	2	0	3	5	1	2	0	0	1	0	0	26	6	0
ASV_586	0	2	1	22	0	0	7	2	0	2	18	1	17	0	0	0	18	2	6	2	13	7	3	7	2	18	7	3	20	0	1	0	2	8	9	0	2	12	9	0	4	0	2	0	4	6	11	0	0
ASV_587	0	0	0	0	0	0	0	0	0	0	1	0	5	0	3	3	8	0	60	0	0	0	12	9	5	0	24	3	0	0	2	0	0	3	7	0	19	2	97	0	0	0	0	0	0	0	0	0	0
ASV_588	2	0	0	12	0	6	6	4	0	1	6	0	1	0	3	6	20	4	0	3	15	2	6	5	3	17	10	0	6	2	2	2	3	9	6	2	9	29	2	5	7	7	4	4	11	0	0	0	0
ASV_589	0	0	0	0	0	69	103	0	0	0	0	0	0	0	0	41	0	0	0	0	0	0	0	0	75	0	0	0	0	0	0	0	0	0	0	0	0	0	0	0	0	0	0	0	0	0	0	0	0
ASV_590	0	16	0	0	0	0	0	0	0	0	7	0	0	0	0	0	0	0	0	106	0	0	0	0	0	0	0	0	0	0	0	0	0	0	0	0	0	0	13	0	0	0	0	0	0	0	17	0	0
ASV_591	0	0	0	9	0	0	0	0	12	0	1	0	20	0	0	9	0	0	23	19	0	10	0	0	56	0	14	0	4	0	0	4	70	4	32	13	0	3	15	0	0	0	0	46	0	0	0	0	0
ASV_592	0	14	0	8	0	22	25	0	0	31	0	0	27	0	0	2	3	0	0	0	0	0	0	0	0	118	0	1	0	0	0	0	0	2	0	0	2	42	0	11	2	10	9	0	47	0	0	0	0
ASV_593	0	0	0	0	0	0	0	0	0	0	0	0	0	0	63	0	0	0	0	0	0	0	0	0	0	0	0	0	0	0	0	0	26	10	0	0	0	0	0	0	0	0	83	0	0	0	0	0	0
ASV_594	0	0	0	0	0	3	11	10	0	0	0	0	0	0	6	0	0	0	0	0	0	4	16	0	0	0	0	0	0	3	0	3	0	7	0	0	2	0	0	0	7	0	8	0	0	0	0	0	0
ASV_595	6	15	0	24	2	30	18	3	0	7	0	0	0	0	0	3	12	8	0	0	15	0	0	0	0	19	0	0	0	4	0	0	0	0	0	0	33	3	0	2	0	2	0	0	16	0	0	0	0
ASV_596	3	11	0	2	6	23	14	31	12	1	0	0	0	3	3	4	10	21	0	0	7	4	3	0	0	27	0	12	1	2	0	2	0	3	14	25	27	16	0	1	10	6	16	5	10	0	0	0	0
ASV_597	6	3	0	2	0	2	3	0	0	2	6	9	10	1	3	9	3	0	10	0	2	6	6	9	7	9	11	2	3	0	2	0	3	3	4	0	6	2	14	0	1	0	4	3	5	10	5	1	4
ASV_598	0	8	0	0	0	0	0	0	0	0	0	0	0	0	0	0	0	0	0	77	0	0	0	0	0	0	0	0	0	0	0	0	0	0	0	0	0	0	41	0	0	0	0	0	0	0	57	0	0
ASV_599	2	0	0	0	0	0	0	0	0	0	0	8	0	0	0	0	0	0	20	11	0	4	0	6	0	7	0	18	0	0	0	0	0	0	0	0	2	0	20	0	0	0	0	0	0	41	5	0	2
ASV_600	0	0	0	0	1	3	0	0	0	0	0	0	5	0	0	6	0	0	9	0	0	0	2	15	6	4	3	3	2	0	3	0	0	11	0	9	2	9	8	7	0	3	0	3	0	3	3	0	3
ASV_601	0	0	0	0	0	0	0	0	0	0	0	0	0	0	0	0	0	0	0	0	0	65	0	0	0	0	0	0	0	0	0	0	0	0	0	0	0	0	0	53	0	0	0	0	0	0	0	0	0
ASV_602	2	38	0	2	24	8	0	6	0	28	0	0	0	0	3	0	0	7	0	0	0	0	0	0	0	3	0	0	0	21	0	0	0	0	0	0	45	0	0	1	0	0	4	0	5	0	0	0	0
ASV_603	4	3	0	3	2	1	6	3	0	3	2	1	2	1	3	0	3	2	5	2	1	8	3	4	1	0	0	6	0	0	3	3	8	0	1	0	0	0	0	0	0	0	0	0	0	1	7	0	3
ASV_604	0	3	0	0	0	3	2	0	2	0	8	0	4	5	0	7	3	0	3	12	0	5	5	16	9	6	13	1	6	3	3	0	0	12	12	0	2	19	9	0	3	3	0	5	3	0	2	0	1
ASV_605	0	66	0	0	0	0	0	37	0	0	0	0	0	0	0	0	0	0	0	71	0	0	0	0	0	0	24	0	0	0	0	0	0	0	0	55	0	0	16	0	0	0	0	0	23	0	10	0	0
ASV_606	0	0	0	0	0	0	0	0	0	0	0	59	0	0	0	0	0	0	0	0	0	0	0	0	0	0	0	0	0	0	0	0	0	0	0	0	0	0	0	0	0	0	0	0	0	0	0	0	0
ASV_607	0	0	0	37	4	5	6	6	0	7	10	0	4	23	22	10	51	17	0	0	3	0	1	1	0	32	2	0	0	1	0	5	0	6	22	1	97	25	1	5	6	26	7	2	33	0	0	0	0
ASV_608	0	0	0	0	0	0	0	0	61	3	0	0	3	0	0	3	0	7	7	23	0	0	8	45	205	3	3	9	0	0	27	10	0	0	0	46	0	28	6	9	0	0	0	0	0	0	0	0	0
ASV_609	6	0	0	0	0	0	4	1	4	2	1	0	1	1	6	6	4	9	14	2	9	4	7	6	2	2	5	5	0	10	1	0	0	0	0	7	8	0	8	5	1	2	3	0	2	1	2	5	0
ASV_610	0	0	3	0	0	0	0	0	2	0	0	4	8	0	0	0	0	2	0	4	0	3	0	0	0	0	0	0	0	0	0	0	0	0	0	0	0	0	0	0	0	0	0	0	3	30	5	0	0
ASV_611	0	0	0	0	0	0	0	0	0	0	0	0	0	0	11	0	0	0	0	0	0	0	0	12	0	0	0	0	0	0	0	0	38	0	0	0	0	0	0	0	0	0	31	0	0	0	0	0	0
ASV_612	0	31	0	0	0	0	0	0	0	0	0	0	0	0	0	0	0	0	0	34	0	0	0	0	0	0	28	0	0	0	0	0	0	0	0	27	0	0	0	0	0	0	0	0	13	0	17	0	0
ASV_613	0	0	29	0	0	0	0	0	0	0	0	0	0	0	0	0	0	0	0	0	0	4	0	0	0	0	0	0	0	0	61	0	0	0	0	0	0	0	0	6	0	0	0	0	0	0	0	0	0
ASV_614	0	0	0	0	0	30	52	0	0	0	0	0	0	0	0	21	0	0	0	0	0	0	0	0	17	0	0	0	0	0	0	0	0	0	0	0	0	0	0	0	0	0	0	27	0	0	0	0	0
ASV_615	0	0	0	0	0	0	0	0	0	0	9	0	0	0	0	0	0	0	0	0	0	0	0	0	0	0	0	0	0	0	0	0	0	0	0	50	0	0	37	0	0	0	0	0	39	0	47	0	0
ASV_616	69	0	64	0	0	0	0	0	0	43	0	0	5	0	0	0	0	0	0	0	0	4	0	0	0	0	0	0	0	0	73	0	0	0	0	0	0	0	0	0	83	0	0	0	0	0	0	0	12
ASV_617	0	0	2	14	0	0	0	0	0	1	0	8	6	0	0	0	1	0	3	7	0	3	1	30	5	1	4	3	7	0	0	0	0	0	0	0	0	3	4	1	1	0	1	2	0	0	9	3	11
ASV_618	0	0	0	8	0	0	0	0	0	0	0	0	0	0	0	0	0	0	0	0	0	0	0	0	0	0	0	77	0	0	0	11	0	0	0	0	38	0	0	0	74	0	0	0	0	0	0	0	0
ASV_619	0	0	0	0	0	13	20	0	0	0	0	0	0	0	0	26	0	0	0	0	0	0	0	0	134	0	0	0	0	0	0	0	0	0	0	0	0	0	0	0	0	0	0	74	0	0	0	0	0
ASV_620	9	0	3	5	2	2	1	0	0	0	3	10	2	0	0	5	2	3	0	1	5	0	0	2	0	7	0	2	0	0	0	0	0	3	0	5	4	0	0	0	0	0	2	0	7	0	0	0	0
ASV_621	0	0	0	0	0	0	9	4	1	17	253	0	0	0	0	0	0	0	48	0	0	0	4	0	0	23	0	0	0	14	0	0	0	0	0	1	2	10	34	3	4	0	2	19	4	0	0	0	0
ASV_622	0	0	0	0	0	0	0	1	2	35	18	0	40	0	19	194	0	8	3	0	0	0	0	42	16	13	11	0	0	28	1	0	0	0	0	1	0	0	17	4	0	0	6	0	4	0	0	0	0
ASV_623	0	0	0	0	0	0	0	0	0	0	0	0	0	0	0	0	0	0	0	0	0	0	0	0	0	39	0	0	14	0	0	0	0	0	24	0	0	35	0	0	0	0	0	0	0	12	0	0	0
ASV_624	0	7	0	0	2	0	0	2	20	0	0	3	0	0	6	11	60	0	2	0	0	0	0	3	0	0	9	7	0	0	0	0	0	0	0	13	8	0	6	0	0	0	0	8	0	0	0	0	0
ASV_625	0	0	0	0	0	0	0	0	0	0	0	0	0	0	0	2	0	0	0	23	0	12	0	0	0	0	0	0	16	0	48	0	0	0	0	0	0	0	0	4	0	5	0	0	0	0	0	0	0
ASV_626	0	13	0	0	0	0	0	0	0	0	0	0	0	0	0	0	0	0	0	18	0	0	0	0	0	0	0	0	0	0	0	0	0	0	0	0	0	0	35	0	0	0	0	0	0	0	41	0	0
ASV_627	0	24	5	0	0	0	2	1	28	0	3	23	0	0	5	0	0	0	0	2	0	0	0	12	0	0	0	8	4	0	0	0	0	7	0	45	7	0	0	0	0	0	7	0	3	0	3	0	0
ASV_628	0	2	0	3	0	0	0	0	17	0	0	2	0	1	1	3	10	2	1	0	0	10	6	28	0	21	13	0	0	0	0	1	3	10	0	10	0	92	14	38	0	6	8	0	6	0	0	0	0
ASV_629	2	2	0	2	0	2	4	1	1	1	4	16	19	2	0	13	12	0	11	7	0	12	1	13	2	16	7	1	2	1	1	0	0	3	2	2	2	4	3	5	1	1	1	4	8	2	2	3	7
ASV_630	2	0	2	0	0	0	0	0	0	0	0	0	0	0	0	0	0	0	16	0	0	1	0	25	6	24	24	7	4	0	0	0	0	2	0	0	3	8	153	2	0	0	0	0	6	0	0	0	32
ASV_631	0	67	0	0	0	0	0	0	0	0	20	0	0	0	0	0	0	0	0	0	0	0	0	0	0	0	0	0	0	0	0	0	0	0	0	0	0	0	69	0	0	0	0	0	0	0	17	0	0
ASV_632	0	5	10	0	4	0	0	0	73	0	0	6	3	0	0	2	0	0	12	0	2	5	5	4	3	17	9	0	8	2	0	2	1	0	0	4	7	3	16	0	0	1	7	3	0	12	0	0	0
ASV_633	7	0	0	0	0	0	0	2	0	15	0	0	2	0	0	12	42	66	23	39	5	7	0	0	0	0	7	4	9	4	0	0	8	59	2	0	0	0	12	2	0	0	0	23	0	0	0	0	0
ASV_634	0	0	0	0	25	0	0	0	0	10	0	0	0	0	0	0	0	0	0	0	0	0	23	0	0	0	0	0	0	0	0	0	0	0	0	0	0	0	0	0	0	0	0	0	0	0	0	0	0
ASV_635	1	0	0	7	4	0	2	0	2	7	1	4	1	0	0	2	0	2	3	0	0	6	0	11	2	8	4	5	6	0	2	0	0	4	3	2	11	4	4	0	8	2	3	4	6	1	0	4	4
ASV_636	0	0	0	0	0	0	0	0	0	0	0	0	0	0	23	0	0	0	0	0	0	0	0	0	0	0	0	0	0	0	0	0	3	12	0	0	0	0	0	0	0	0	0	0	0	0	0	0	0
ASV_637	14	10	0	17	19	3	8	0	7	18	48	0	15	16	2	0	9	0	23	11	16	5	0	0	0	0	0	0	4	7	17	0	3	2	13	8	1	0	15	3	0	0	0	3	0	11	9	0	5
ASV_638	0	0	0	0	0	0	0	0	0	0	66	0	0	0	0	0	0	0	0	68	0	0	0	0	0	0	10	0	0	0	0	0	0	0	0	0	0	0	0	0	0	0	0	0	51	0	0	0	0
ASV_639	4	35	0	4	9	2	3	25	0	0	10	0	0	0	0	3	8	0	0	0	0	0	0	0	4	0	2	0	0	0	0	0	0	2	4	16	6	1	0	2	1	0	2	11	7	0	0	0	0
ASV_640	0	20	16	2	0	0	0	2	8	24	0	7	0	0	1	12	5	0	35	0	0	2	1	1	1	0	0	0	0	8	3	0	0	0	2	3	0	0	6	0	0	0	0	9	1	0	0	12	0
ASV_641	0	0	0	0	0	0	0	0	0	0	0	0	0	67	0	0	0	0	0	0	0	0	17	0	0	0	0	0	0	0	0	0	0	0	0	0	0	0	0	0	0	36	0	0	0	0	0	0	0
ASV_642	1	0	0	1	9	0	10	0	31	2	0	0	0	0	1	14	0	4	0	4	1	0	2	0	0	0	5	3	8	0	58	3	10	0	0	24	3	4	0	0	0	0	11	14	0	0	0	75	0
ASV_643	30	0	0	0	31	0	0	0	0	31	0	0	0	54	0	0	0	0	0	0	0	0	24	0	0	0	0	0	0	0	0	0	0	0	0	0	0	0	0	0	0	19	0	0	0	0	0	0	0
ASV_644	0	9	0	11	0	0	6	7	0	0	2	12	0	0	0	11	8	0	5	0	0	5	0	0	8	25	4	0	0	0	0	0	0	0	0	0	6	5	0	5	0	0	0	6	8	0	0	0	0
ASV_645	0	0	0	0	0	0	0	0	0	0	0	0	0	0	0	0	0	0	16	0	0	0	0	0	0	0	0	143	0	0	0	0	0	0	0	0	72	0	0	0	0	0	0	0	0	0	0	0	0
ASV_646	0	0	0	0	0	0	0	0	37	0	0	10	0	0	0	0	0	24	0	0	3	0	0	0	0	0	0	0	0	80	0	0	0	0	0	0	0	0	0	0	0	0	0	0	0	0	0	14	0
ASV_647	2	0	0	0	0	1	2	0	0	0	113	0	144	0	0	17	4	2	3	0	3	0	0	1	0	2	2	0	0	0	0	0	0	0	1	0	0	0	25	1	1	0	0	0	0	9	0	0	0
ASV_648	0	0	0	0	0	33	36	0	0	0	0	0	0	0	0	21	0	0	0	0	0	0	0	0	45	0	0	0	0	0	0	0	0	0	0	0	0	0	0	0	0	0	0	65	0	0	0	0	0
ASV_649	0	0	0	0	0	0	0	0	0	0	0	0	10	4	0	0	10	0	12	3	0	7	0	16	9	4	0	5	5	0	0	0	5	18	0	4	0	6	24	6	0	2	3	3	3	0	0	0	25
ASV_650	0	0	99	0	0	0	0	0	0	0	0	0	0	0	0	0	0	0	0	0	0	0	0	0	0	0	0	0	0	0	35	0	0	0	0	0	0	0	0	0	0	0	0	0	0	0	0	0	0
ASV_651	0	0	0	0	0	0	0	0	0	0	0	0	0	0	31	0	0	0	0	0	0	0	0	17	0	0	0	0	0	0	0	0	41	23	0	0	0	0	0	0	0	0	73	0	0	0	0	0	0
ASV_652	0	0	0	0	0	0	0	0	0	0	0	0	0	0	0	0	0	0	0	0	0	72	0	0	0	0	0	0	0	0	11	0	0	0	0	0	0	0	0	158	0	0	0	0	0	0	0	0	0
ASV_653	0	0	0	3	0	4	0	0	0	0	0	0	0	0	0	0	2	0	20	3	0	0	0	10	5	0	28	0	0	0	0	0	0	11	0	0	0	0	3	0	0	0	0	0	0	0	0	0	0
ASV_654	0	24	0	0	0	0	0	0	0	0	0	0	0	0	0	0	0	0	0	0	0	0	0	0	0	0	0	0	0	0	0	0	0	0	0	0	0	0	18	0	0	0	0	0	0	0	0	0	0
ASV_655	0	2	1	1	1	6	2	1	18	4	1	1	0	0	1	3	7	5	5	2	0	5	6	0	0	0	3	2	0	1	0	0	0	17	0	30	22	0	7	1	0	0	3	4	0	69	0	15	0
ASV_656	0	13	0	0	0	0	1	2	35	0	4	21	1	0	2	0	0	0	0	6	0	0	0	7	6	0	0	2	0	0	0	0	1	7	5	33	4	0	0	0	0	0	1	0	3	0	5	0	0
ASV_657	0	0	0	0	0	0	0	21	0	0	0	0	0	0	0	0	0	0	0	0	0	0	0	0	0	0	58	0	0	0	0	0	0	0	0	46	0	0	10	0	0	0	0	0	14	0	0	0	0
ASV_658	0	0	0	0	0	0	0	0	0	0	0	0	0	0	5	0	0	0	0	0	0	0	0	16	0	0	0	0	0	0	0	0	0	25	0	0	0	0	0	0	0	0	0	0	0	0	0	0	0
ASV_659	0	0	0	0	0	0	0	0	0	0	0	0	0	0	25	0	0	0	0	0	0	0	0	0	0	0	0	0	0	0	0	0	20	12	0	0	0	0	0	0	0	0	25	0	0	0	0	0	0
ASV_660	0	0	0	2	0	0	0	0	4	2	8	0	11	1	2	4	4	2	5	8	4	0	2	8	5	5	6	0	3	0	0	0	0	2	0	0	0	2	2	3	0	5	0	0	0	6	0	0	0
ASV_661	0	0	0	5	0	0	0	0	6	5	0	0	13	1	2	3	4	0	0	6	0	11	0	4	0	9	3	22	49	0	10	6	30	76	3	0	6	14	0	33	0	0	0	0	14	14	0	0	0
ASV_662	5	2	1	9	1	4	1	0	6	4	3	0	9	0	0	28	70	2	1	2	10	28	0	5	0	0	4	2	8	0	0	0	1	15	1	2	2	5	5	5	4	2	0	5	2	0	0	0	0
ASV_663	4	0	0	0	1	2	2	2	3	25	0	0	5	2	11	9	39	28	45	0	6	13	10	12	12	1	24	18	0	17	0	0	1	5	8	3	2	0	38	0	2	0	2	10	0	0	0	0	0
ASV_664	0	0	0	0	0	1	2	1	0	0	0	4	0	0	0	1	0	1	24	0	0	3	0	7	0	0	6	4	19	0	0	0	0	3	0	0	1	0	5	2	0	0	0	0	0	7	0	0	0
ASV_665	0	0	0	0	0	0	0	0	5	0	84	0	0	0	0	0	12	0	12	0	0	0	0	0	7	0	245	0	6	0	0	0	0	0	16	0	0	12	13	0	0	0	0	6	0	0	0	0	0
ASV_666	0	6	0	0	0	0	0	0	0	0	0	0	6	0	0	0	0	1	3	0	0	0	0	2	1	1	1	0	0	0	4	0	0	1	7	0	0	0	0	0	0	0	9	3	0	18	6	5	1
ASV_667	4	7	0	1	0	1	10	0	2	0	0	0	3	0	0	2	7	2	0	0	1	0	0	0	1	5	0	0	10	0	0	1	3	13	19	0	0	0	0	0	0	0	0	0	0	14	0	0	0
ASV_668	0	0	0	0	0	0	0	0	0	0	0	0	0	0	0	0	16	0	0	0	0	0	0	0	0	27	0	0	14	0	0	0	0	0	94	0	0	11	0	0	0	0	0	0	0	11	0	0	0
ASV_669	0	0	0	0	0	0	0	0	0	1	0	8	24	0	0	0	0	3	14	0	0	22	7	45	18	8	29	0	13	0	0	5	0	0	6	0	3	11	20	15	1	3	0	6	3	0	5	0	0
ASV_670	3	0	0	0	25	6	5	53	1	0	4	0	38	4	0	0	0	0	1	25	5	0	3	3	0	0	0	0	0	0	0	2	0	1	2	5	0	0	1	10	0	0	0	5	0	0	10	0	0
ASV_671	0	0	0	0	0	0	0	1	10	7	0	0	14	0	2	3	8	0	6	9	0	10	1	17	7	14	5	2	6	0	0	1	4	13	0	0	0	2	31	0	0	4	0	0	4	2	0	1	16
ASV_672	0	0	0	0	0	0	0	0	11	0	0	0	0	0	0	0	0	0	0	0	0	0	0	0	0	0	0	41	0	0	0	0	10	5	0	29	0	0	0	0	0	0	0	0	0	0	0	0	0
ASV_673	0	0	0	16	0	0	0	0	0	0	0	0	14	0	0	0	0	0	53	0	0	0	0	0	0	0	0	20	0	0	0	0	0	0	0	0	6	0	0	0	14	0	0	0	0	0	0	0	17
ASV_674	21	0	0	0	0	0	8	5	0	7	0	0	15	5	2	53	8	5	42	0	29	0	0	0	0	24	27	4	0	0	0	0	0	0	0	0	32	0	28	0	0	0	4	0	19	0	0	0	0
ASV_675	2	0	2	5	0	2	3	4	5	5	5	7	1	3	3	5	0	3	4	11	1	2	3	6	4	1	10	2	3	4	3	0	2	7	6	0	1	7	8	0	1	4	2	2	1	4	1	2	3
ASV_676	0	0	0	19	0	0	0	0	0	0	0	0	1	0	0	0	0	0	4	0	0	0	0	0	0	0	0	21	0	0	0	24	0	0	0	0	25	0	0	0	0	0	0	0	0	0	0	0	7
ASV_677	0	3	0	0	0	1	0	0	0	0	0	0	8	0	0	0	3	0	0	0	0	1	0	1	0	6	0	0	4	0	0	0	0	0	0	0	2	0	4	1	1	0	0	0	0	40	0	3	0
ASV_678	0	0	0	0	0	0	0	0	43	0	0	0	0	0	0	0	0	22	0	0	0	0	0	0	0	0	0	0	0	0	0	0	0	0	0	0	0	0	0	0	0	0	0	0	0	0	0	21	0
ASV_679	8	16	0	9	0	10	12	0	0	0	0	7	2	0	1	7	0	3	5	0	10	2	3	1	8	3	0	4	0	0	0	1	1	0	2	0	0	0	0	0	4	0	0	2	0	7	1	2	0
ASV_680	0	0	0	0	0	0	0	0	0	0	0	129	0	0	0	0	0	0	139	0	13	0	0	0	0	0	0	40	0	39	0	0	0	0	0	0	53	0	0	12	0	0	0	0	0	0	0	0	0
ASV_681	0	0	0	0	0	0	0	0	0	0	0	0	5	0	0	0	0	0	7	0	0	0	0	0	0	0	0	30	0	0	0	14	0	0	0	0	37	0	0	0	15	0	0	0	0	0	0	0	6
ASV_682	0	0	4	0	0	0	3	0	7	6	0	2	0	2	0	10	0	3	15	7	0	4	4	5	15	10	14	2	52	4	0	0	7	4	12	26	0	0	23	2	2	0	2	23	2	1	0	0	2
ASV_683	0	0	0	4	0	0	0	0	0	0	0	0	0	0	0	0	0	0	0	0	0	0	0	0	0	0	0	96	0	0	0	14	0	0	0	0	40	0	0	0	26	0	0	0	0	0	0	0	0
ASV_684	0	3	0	0	0	0	0	2	5	0	0	2	0	0	3	4	17	0	6	1	0	1	0	0	0	0	2	0	0	0	0	0	0	0	0	3	0	0	2	0	0	1	0	0	0	0	29	0	0
ASV_685	0	0	3	25	1	3	2	3	3	2	3	0	0	0	0	25	12	0	0	0	3	1	2	0	0	12	1	1	0	0	0	1	0	2	2	0	0	9	0	0	4	5	0	0	0	0	10	8	11
ASV_686	0	0	0	14	0	0	0	0	0	0	0	0	64	0	0	0	0	0	27	0	0	0	0	0	0	0	0	16	0	0	0	0	0	0	0	0	25	0	0	0	7	0	0	0	0	0	0	0	63
ASV_687	0	14	0	0	0	0	0	124	0	0	47	0	0	0	0	0	0	0	0	0	0	0	0	0	0	0	0	0	0	0	0	0	0	0	0	0	0	0	0	0	0	0	0	0	0	0	13	0	0
ASV_688	0	12	0	28	11	0	0	0	0	0	31	22	4	0	0	0	0	0	0	0	0	2	0	0	0	0	0	0	2	0	56	0	0	0	0	0	0	18	0	0	5	0	0	0	0	0	2	0	0
ASV_689	0	0	0	0	0	0	0	0	19	0	0	0	0	0	0	0	0	55	0	0	0	0	0	0	0	0	0	0	0	30	0	0	0	0	0	0	0	0	0	0	0	0	0	0	0	0	0	29	0
ASV_690	3	0	0	0	0	0	0	0	3	4	0	16	0	0	0	2	0	0	7	1	3	1	0	4	1	10	20	0	0	1	0	0	0	2	0	0	1	7	6	6	2	0	0	0	7	2	0	0	4
ASV_691	0	0	74	0	0	0	0	0	0	0	0	0	0	0	0	0	0	0	0	0	0	0	0	0	0	0	0	0	0	0	63	0	0	0	0	0	0	0	0	0	0	0	0	0	0	0	0	0	0
ASV_692	0	0	0	0	0	0	0	22	0	0	0	0	0	0	0	0	0	0	0	36	0	0	0	0	0	0	9	0	0	0	0	0	0	0	0	112	0	0	0	0	0	0	0	0	0	0	0	0	0
ASV_693	0	0	0	0	0	0	0	0	0	0	0	0	0	0	0	0	4	0	0	0	0	0	0	0	0	14	0	0	7	0	0	0	0	0	14	0	0	7	0	0	0	0	0	0	0	0	0	0	0
ASV_694	0	5	0	0	0	0	0	0	0	0	20	0	0	0	0	0	0	0	0	49	0	0	0	0	0	0	0	0	0	0	0	0	0	0	0	0	0	0	43	0	0	0	0	0	0	0	3	0	0
ASV_695	0	0	0	1	0	0	0	0	0	12	54	0	5	0	0	4	0	8	5	6	0	0	4	3	4	0	8	2	0	12	0	0	0	0	0	0	0	5	4	0	0	0	8	0	3	116	0	0	0
ASV_696	0	2	0	0	0	0	5	0	0	0	0	0	0	0	0	4	0	0	35	0	0	0	7	5	5	0	15	0	0	0	5	0	0	0	5	0	19	0	50	0	0	0	0	0	0	0	0	0	0
ASV_697	0	0	0	0	0	26	15	0	0	0	0	0	0	0	0	13	0	0	0	0	0	0	0	0	0	0	0	0	0	0	0	0	0	0	0	0	0	0	0	0	0	0	0	0	0	0	0	0	0
ASV_698	0	0	0	0	0	0	0	0	0	0	0	0	3	0	0	0	0	0	78	0	0	0	0	0	0	0	0	0	0	0	0	0	0	0	0	0	4	0	0	0	18	0	0	0	0	0	0	0	14
ASV_699	0	0	0	45	0	0	0	0	0	0	0	0	6	0	0	0	0	0	0	0	0	0	0	0	0	0	0	46	0	0	0	7	0	0	0	0	8	0	0	0	5	0	0	0	0	0	0	0	0
ASV_700	0	0	0	4	0	0	4	2	0	0	3	0	0	30	28	11	3	11	0	4	0	0	2	1	0	43	0	0	1	0	0	28	0	0	0	0	0	3	0	0	0	0	11	0	7	0	0	0	0
ASV_701	0	0	0	0	32	0	0	0	0	20	0	0	0	0	0	0	0	0	0	0	0	0	28	0	0	0	0	0	0	0	0	0	0	0	0	0	0	0	0	0	0	18	0	0	0	0	0	0	0
ASV_702	0	0	0	0	0	0	0	0	0	0	0	0	0	0	0	0	0	0	0	0	0	0	0	0	0	0	0	0	0	0	0	0	0	0	0	0	0	0	0	0	0	0	0	0	0	0	0	0	0
ASV_703	0	0	0	0	0	31	41	0	0	0	0	0	0	0	0	20	0	0	0	0	0	0	0	0	16	0	0	0	0	0	0	0	0	0	0	0	0	0	0	0	0	0	0	28	0	0	0	0	0
ASV_704	102	0	0	0	0	0	0	0	0	0	0	0	0	0	0	0	0	0	0	0	0	0	0	0	0	0	0	0	0	0	0	0	0	0	0	0	0	0	0	0	0	0	0	0	0	0	0	0	0
ASV_705	6	0	0	0	17	6	13	18	36	11	0	0	0	3	8	43	47	1	5	0	7	0	4	1	0	1	0	7	0	0	42	3	16	0	12	35	16	0	0	18	0	0	2	19	4	0	0	0	0
ASV_706	0	0	0	0	0	0	0	0	0	0	0	0	0	0	0	0	0	0	0	0	0	0	0	0	0	6	0	0	0	0	0	0	0	0	14	0	0	0	0	0	0	0	0	0	0	0	0	0	0
ASV_707	0	79	0	0	0	0	0	0	0	0	0	0	0	0	0	0	0	0	0	11	0	0	0	0	0	0	0	0	0	0	0	0	0	0	0	0	0	0	0	0	0	0	0	0	0	0	0	0	0
ASV_708	0	0	0	0	60	0	0	0	0	29	0	0	0	0	0	0	0	0	0	0	0	0	32	0	0	0	0	0	0	0	0	0	0	0	0	0	0	0	0	0	0	31	0	0	0	0	0	0	0
ASV_709	0	0	0	0	0	0	0	0	0	0	0	0	0	0	0	0	0	50	0	0	54	0	0	0	0	0	0	0	0	31	0	0	0	0	0	0	0	0	0	0	0	0	0	0	0	0	0	22	0
ASV_710	4	0	3	1	0	4	2	0	8	0	0	0	2	0	5	11	0	0	0	1	2	9	0	2	11	4	0	1	0	3	0	0	2	0	3	8	2	0	0	3	0	7	2	4	0	2	0	0	0
ASV_711	0	0	0	0	0	27	47	0	0	0	0	0	0	0	0	30	0	0	0	0	0	0	0	0	11	0	0	0	0	0	0	0	0	0	0	0	0	0	0	0	0	0	0	16	0	0	0	0	0
ASV_712	0	6	0	0	0	0	0	0	0	1	2	3	0	0	0	0	0	0	14	0	0	0	0	0	0	0	6	0	2	0	0	0	0	0	0	0	0	0	10	0	0	1	0	0	0	0	6	0	0
ASV_713	4	3	0	4	0	4	3	1	1	3	0	0	0	0	0	6	13	1	3	2	4	1	0	0	0	5	0	1	0	0	7	0	2	0	3	0	8	1	0	3	8	6	7	2	6	3	16	4	0
ASV_714	0	0	0	35	0	0	0	0	0	0	0	0	10	0	0	0	0	0	6	0	0	0	0	0	0	0	0	11	0	0	0	39	0	0	0	0	28	0	0	0	32	0	0	0	0	0	0	0	14
ASV_715	0	0	0	7	20	15	0	1	4	7	0	0	0	0	26	6	15	0	0	0	0	12	8	0	0	0	4	0	21	0	0	33	4	0	5	4	25	0	0	0	4	2	8	2	13	0	0	0	0
ASV_716	0	0	0	0	0	0	0	0	23	0	0	0	0	0	0	0	0	37	0	0	30	0	0	0	0	0	0	0	0	0	0	0	0	0	0	0	0	0	0	0	0	0	0	0	0	0	0	23	0
ASV_717	0	0	13	0	10	6	2	0	7	0	0	0	0	0	0	0	2	0	4	0	1	0	0	0	0	9	0	0	0	0	3	0	0	0	5	13	4	0	0	3	0	0	9	0	0	13	2	5	4
ASV_718	0	0	0	0	0	0	0	0	0	0	0	0	0	0	0	0	0	0	0	20	0	0	0	0	0	0	61	0	0	0	0	0	0	0	0	30	0	0	0	0	0	0	0	0	0	0	0	0	0
ASV_719	0	0	0	0	0	0	0	0	0	0	0	0	0	0	0	40	0	0	0	0	0	0	0	0	33	0	0	0	0	0	0	0	0	0	0	0	0	0	0	0	0	0	0	0	0	0	0	0	0
ASV_720	2	0	0	0	0	0	0	2	0	2	0	0	0	0	3	4	2	0	5	4	0	3	3	4	3	0	6	0	0	0	2	0	4	4	0	0	0	2	0	0	0	3	3	0	0	2	10	11	14
ASV_721	0	0	0	0	0	0	0	0	0	0	0	0	0	0	0	0	0	0	0	0	0	60	0	0	0	0	0	0	0	0	6	0	0	0	0	0	0	0	0	60	0	0	0	0	0	0	0	0	0
ASV_722	0	0	0	7	0	0	0	0	0	0	0	0	5	0	0	0	0	0	6	0	0	0	0	0	0	0	0	59	0	0	0	20	0	0	0	0	32	0	0	0	47	0	0	0	0	0	0	0	4
ASV_723	2	5	1	0	5	12	14	0	0	0	2	0	0	2	2	0	0	0	0	2	4	0	0	0	0	17	0	0	17	0	0	0	0	0	0	1	27	3	0	2	2	1	24	5	3	16	0	10	0
ASV_724	3	0	19	0	0	0	4	0	4	0	10	0	0	0	0	0	0	0	4	0	0	0	0	0	7	7	12	0	0	0	0	0	3	0	0	0	6	0	14	0	0	0	2	1	0	13	4	0	0
ASV_725	0	0	0	0	0	0	0	0	0	0	0	0	0	0	73	0	0	0	0	0	0	0	0	5	0	0	0	0	0	0	0	0	43	12	0	0	0	0	0	0	0	0	0	0	0	0	0	0	0
ASV_726	26	0	0	0	0	0	1	4	13	178	0	0	0	0	9	0	16	6	0	0	37	1	0	0	0	2	1	0	0	51	0	0	0	6	3	0	0	0	0	0	2	0	1	3	0	0	0	0	0
ASV_727	0	0	0	21	1	4	1	6	0	0	21	0	6	2	0	0	3	0	2	7	2	0	0	7	0	0	0	1	4	0	3	0	0	5	0	0	0	16	0	0	0	0	0	0	0	4	3	1	0
ASV_728	4	9	17	8	0	0	3	0	1	0	17	0	13	5	0	0	0	0	0	3	0	0	2	0	3	0	2	0	0	0	0	0	0	0	0	0	2	0	0	2	0	1	0	0	0	0	0	0	0
ASV_729	0	5	0	5	0	7	4	1	0	0	0	0	3	4	0	3	11	2	9	3	0	0	1	0	2	1	0	1	0	2	0	3	1	0	3	1	3	0	4	1	0	0	0	0	7	5	2	0	1
ASV_730	0	0	0	0	0	0	0	0	0	0	0	0	0	0	0	0	0	0	0	15	0	0	0	0	0	0	0	0	0	0	0	0	0	0	0	0	0	0	51	0	0	0	0	0	0	0	69	0	0
ASV_731	0	0	0	0	0	29	12	0	0	0	0	0	0	0	0	12	0	0	0	0	0	0	0	0	30	0	0	0	0	0	0	0	0	0	0	0	0	0	0	0	0	0	0	42	0	0	0	0	0
ASV_732	0	0	2	2	0	0	0	2	0	5	0	0	0	0	0	2	2	0	4	0	0	2	0	0	0	0	0	0	0	0	14	0	0	0	3	0	2	0	4	0	0	0	0	0	0	0	0	2	0
ASV_733	0	0	0	0	0	0	0	0	0	0	0	0	0	0	0	0	0	0	5	0	0	0	11	5	0	0	0	0	1	0	0	0	0	28	0	0	0	0	7	6	0	0	0	0	0	0	0	13	0
ASV_734	16	0	0	0	1	5	15	5	0	0	0	0	0	0	0	0	0	4	2	0	21	0	0	0	0	8	10	0	0	0	0	0	0	0	0	0	20	0	8	0	0	6	0	0	5	0	0	0	0
ASV_735	0	0	0	0	0	0	0	0	0	0	0	0	0	0	7	0	0	0	0	0	0	0	0	0	0	0	0	0	0	0	0	0	6	0	0	0	0	0	0	0	0	0	23	0	0	0	0	0	0
ASV_736	3	1	0	17	1	2	2	0	0	1	3	2	7	0	0	4	2	1	0	0	4	2	3	3	2	1	2	3	0	0	0	0	1	1	1	0	2	0	0	1	2	2	1	0	1	0	5	0	1
ASV_737	0	0	0	0	0	0	0	0	0	0	0	38	0	0	0	0	0	0	0	0	0	0	0	0	0	0	0	0	0	0	0	0	0	0	0	0	0	0	0	0	0	0	0	0	0	0	0	0	0
ASV_738	0	0	0	0	0	0	0	0	55	114	0	0	0	0	0	0	0	3	0	0	0	0	0	0	11	0	5	0	0	24	0	0	1	0	18	43	9	0	0	21	0	1	0	35	0	0	0	0	0
ASV_739	0	0	2	0	0	0	0	0	6	0	0	1	6	0	3	0	0	0	27	3	0	0	0	0	5	2	10	1	0	0	0	1	0	0	0	0	6	0	29	0	0	0	0	0	10	2	4	0	0
ASV_740	1	5	1	0	13	13	5	7	0	4	0	1	3	2	6	0	16	11	1	0	0	0	5	1	0	1	0	0	0	4	8	0	0	0	8	4	4	1	0	0	0	2	9	3	5	0	0	0	0
ASV_741	0	0	0	0	0	0	0	0	0	0	0	0	0	0	0	0	45	0	0	0	0	0	0	0	0	0	0	0	41	0	0	0	0	0	0	0	0	0	0	0	0	0	0	0	0	8	0	0	0
ASV_742	0	2	0	0	0	2	2	0	0	0	0	0	0	0	0	1	0	0	5	0	0	0	0	5	1	3	0	2	0	0	2	0	2	0	1	0	3	4	4	2	2	0	0	0	0	1	8	6	8
ASV_743	0	0	4	0	0	0	0	0	0	0	0	0	0	0	0	0	0	0	0	0	0	21	0	0	0	0	0	0	0	0	8	0	0	0	0	0	0	0	0	6	0	0	0	0	0	0	0	0	0
ASV_744	0	57	0	0	0	0	0	0	0	0	0	0	0	0	0	0	0	0	0	0	0	0	0	0	0	0	0	0	0	0	0	0	0	0	0	0	0	0	0	0	0	0	0	0	0	0	0	0	0
ASV_745	1	0	0	0	0	0	0	0	0	0	0	0	0	0	0	0	0	0	6	7	0	0	0	14	0	5	0	0	0	0	0	0	0	0	0	0	3	16	7	0	0	2	0	0	0	0	0	0	0
ASV_746	0	0	0	0	0	0	0	0	26	0	0	0	0	0	0	0	0	0	0	0	0	0	0	0	0	0	0	0	0	0	0	0	0	0	0	0	0	0	0	0	0	0	0	0	0	0	0	0	0
ASV_747	0	0	0	0	0	0	0	0	0	2	0	7	1	0	0	0	2	0	0	3	0	0	0	0	0	0	0	0	4	0	0	0	0	0	0	0	0	0	7	0	0	0	0	0	0	0	24	2	3
ASV_748	0	1	0	0	0	0	0	0	0	0	0	0	0	0	0	0	0	0	0	7	0	7	0	0	0	0	0	0	0	0	0	0	0	0	0	0	0	0	0	0	0	0	0	0	0	0	0	0	0
ASV_749	0	49	0	0	1	0	0	0	0	0	6	0	0	0	0	0	0	0	23	0	2	0	0	0	22	0	9	0	0	0	0	0	0	0	0	0	0	5	12	9	0	0	0	24	0	0	0	17	2
ASV_750	0	0	0	1	0	2	0	0	0	0	2	2	6	0	0	0	0	0	11	0	0	0	0	2	2	0	5	2	0	0	0	1	0	0	0	0	1	2	14	2	0	0	1	0	0	7	5	0	0
ASV_751	0	0	8	0	0	0	0	0	0	0	0	0	0	0	0	0	0	0	0	0	0	0	0	0	0	0	58	0	0	0	0	0	0	0	0	0	0	0	0	0	0	0	0	0	0	0	0	0	0
ASV_752	0	0	0	0	0	0	0	0	0	0	0	0	0	0	0	0	0	0	0	0	0	0	0	0	0	0	0	0	0	0	0	0	0	0	0	0	0	0	0	0	0	0	0	0	0	0	0	0	0
ASV_753	0	0	0	0	0	3	0	0	6	4	18	0	0	0	0	0	0	0	0	19	0	0	0	0	0	8	0	0	0	3	4	0	0	2	28	4	0	0	0	0	0	0	5	0	3	0	0	0	0
ASV_754	0	0	0	0	0	0	0	0	0	0	0	0	0	0	0	0	0	0	0	0	0	0	0	0	0	0	0	0	0	0	32	0	0	0	0	0	0	0	0	0	0	0	0	0	0	0	0	0	0
ASV_755	0	0	0	0	11	3	0	0	12	0	0	0	0	0	0	0	0	0	0	0	0	0	0	0	0	10	0	0	0	0	0	0	7	9	11	88	9	50	0	7	31	85	2	0	55	0	0	0	0
ASV_756	4	3	7	6	0	5	1	0	2	4	0	0	4	2	7	4	11	0	2	0	3	0	0	6	5	11	8	0	9	2	0	0	6	7	6	2	0	0	3	0	0	0	3	0	1	3	0	1	2
ASV_757	0	0	0	0	0	0	0	0	5	0	0	0	0	0	0	0	0	33	0	0	0	0	0	0	0	0	0	0	0	0	0	0	0	0	0	0	0	49	0	0	0	0	0	0	0	19	0	0	0
ASV_758	0	0	0	0	0	0	0	0	50	0	0	25	0	0	0	0	0	23	0	0	16	0	0	0	0	0	0	0	0	41	0	0	0	0	0	0	0	0	0	0	0	0	0	0	0	0	0	35	0
ASV_759	0	0	0	6	0	4	7	0	0	0	0	0	4	0	0	2	1	5	7	0	0	14	0	29	16	0	2	2	0	0	3	16	3	17	0	5	0	8	0	6	6	4	0	0	0	0	0	0	0
ASV_760	2	16	2	0	0	3	12	0	6	0	4	4	13	0	0	0	0	0	2	0	0	0	3	2	0	0	0	0	0	0	1	0	0	0	0	0	3	0	2	0	0	0	0	0	0	7	0	0	0
ASV_761	0	0	0	0	0	0	0	0	0	0	0	0	0	0	0	0	0	0	0	0	0	0	0	0	0	0	0	0	0	0	0	0	0	0	0	0	0	0	0	0	0	0	0	0	0	0	0	0	0
ASV_762	3	0	0	0	79	0	0	0	0	0	0	0	0	42	0	0	0	0	0	0	0	0	46	0	0	0	0	0	0	0	0	0	0	0	0	0	0	0	0	0	0	54	0	0	0	0	0	0	0
ASV_763	0	0	0	0	0	0	0	0	41	0	0	0	0	0	0	0	0	48	0	0	19	0	0	0	0	0	0	0	0	0	0	0	0	0	0	0	0	0	0	0	0	0	0	0	0	0	0	0	0
ASV_764	8	0	0	0	48	0	0	0	0	4	0	0	0	24	0	0	0	0	0	0	0	0	8	0	0	0	0	0	0	0	0	0	0	0	0	0	0	0	0	0	0	39	0	0	0	0	0	0	0
ASV_765	0	0	0	0	0	2	2	0	0	0	0	11	8	0	0	0	38	7	7	0	7	0	0	0	0	4	0	7	0	0	0	0	0	3	0	0	0	3	14	11	4	0	0	0	0	0	0	0	0
ASV_766	0	0	0	0	0	0	0	0	0	0	33	0	0	0	0	0	0	0	0	17	0	0	0	0	0	0	0	0	0	0	0	0	0	0	0	0	0	0	57	0	0	0	0	0	0	0	16	0	0
ASV_767	0	0	0	0	0	0	0	0	0	0	0	0	0	0	0	0	0	0	0	0	0	0	0	0	0	26	0	0	13	0	0	0	0	0	42	0	0	6	0	0	0	0	0	0	0	0	0	0	0
ASV_768	0	0	0	0	0	0	0	0	0	0	0	0	0	0	0	0	0	0	0	0	27	0	0	0	0	0	0	0	0	0	0	0	0	0	0	0	0	0	0	13	0	0	0	0	0	0	0	0	0
ASV_769	0	0	0	0	0	0	0	0	0	0	23	0	6	0	0	0	2	0	26	4	0	0	0	15	0	0	21	0	0	0	0	0	0	0	0	0	0	0	36	0	0	2	0	0	0	0	0	0	0
ASV_770	0	0	0	0	0	0	0	0	0	32	0	0	0	66	0	0	0	0	0	0	0	0	32	0	0	0	0	0	0	0	0	0	0	0	0	0	0	0	0	0	0	0	0	0	0	0	0	0	0
ASV_771	8	0	4	0	0	0	0	0	2	0	0	0	7	0	0	3	13	3	0	0	0	0	0	0	0	0	0	0	0	0	0	0	2	0	0	0	0	0	0	0	1	0	0	0	0	0	0	0	0
ASV_772	0	0	0	0	0	0	0	0	0	0	0	0	0	0	0	0	0	0	0	0	0	0	0	0	0	0	32	0	0	0	0	0	0	0	0	0	0	0	13	0	0	0	0	0	0	0	0	0	0
ASV_773	0	0	0	0	0	0	0	0	0	0	0	0	0	0	0	0	0	0	56	0	0	0	0	0	0	0	0	92	0	0	0	0	0	0	0	0	42	0	0	0	0	0	0	0	0	0	0	0	0
ASV_774	0	2	0	0	0	5	9	2	0	0	0	0	0	1	3	0	0	4	0	0	0	0	1	0	0	0	0	0	0	0	0	4	5	3	0	0	2	0	0	0	4	1	0	1	5	0	0	0	0
ASV_775	0	0	0	0	0	0	0	0	11	0	0	0	0	0	0	0	0	0	0	0	0	0	0	0	0	0	0	0	30	0	132	54	54	15	25	49	0	0	0	0	0	0	0	0	0	0	0	0	0
ASV_776	0	0	0	0	0	0	0	0	0	0	0	43	0	0	0	0	0	0	0	0	0	0	0	0	0	0	0	0	0	0	0	0	0	0	0	0	0	0	0	0	0	0	0	0	0	0	0	0	0
ASV_777	0	0	0	0	0	0	0	0	0	0	0	0	0	0	0	0	0	0	11	0	0	0	0	0	0	0	0	101	0	0	0	0	0	0	0	0	62	0	0	0	0	0	0	0	0	0	0	0	0
ASV_778	0	15	0	0	0	0	0	5	0	0	0	2	3	0	0	0	0	1	4	0	0	8	0	0	3	0	0	0	0	0	5	0	0	0	0	0	0	0	3	0	0	0	0	0	0	10	2	1	0
ASV_779	0	0	0	0	0	0	0	0	0	0	0	0	0	0	0	0	0	0	0	0	0	0	0	0	0	0	0	0	0	0	20	0	0	0	0	0	0	0	0	0	0	0	0	0	0	0	0	0	0
ASV_780	0	0	0	0	0	0	0	14	0	0	0	0	0	0	0	0	0	0	0	50	0	0	0	0	0	0	0	0	0	0	0	0	0	0	0	72	0	0	9	0	0	0	0	0	0	0	0	0	0
ASV_781	0	3	0	0	0	0	0	1	0	8	0	0	0	0	0	0	0	0	0	18	0	2	0	0	0	7	0	2	0	6	0	3	0	0	0	6	3	0	0	0	0	0	0	12	0	0	0	11	0
ASV_782	0	0	0	0	0	0	0	0	0	0	3	4	31	0	0	0	0	0	1	0	0	1	1	0	0	0	1	0	0	0	0	0	0	3	0	0	0	1	11	0	1	1	0	0	0	12	0	0	0
ASV_783	0	0	0	0	0	0	0	0	0	0	13	0	0	0	0	0	0	0	0	15	0	0	0	0	0	0	0	0	0	0	0	0	0	0	0	0	0	0	0	0	0	0	0	0	0	0	27	0	0
ASV_784	0	0	0	0	0	0	0	0	0	0	0	0	0	0	0	0	0	0	0	0	0	50	0	0	0	0	0	0	0	0	6	0	0	0	0	0	0	0	0	96	0	0	0	0	0	0	0	0	0
ASV_785	0	0	0	0	0	0	0	0	0	0	1	0	2	0	0	4	0	0	2	5	0	5	1	15	1	1	6	3	2	4	4	0	0	8	9	0	3	7	9	0	1	0	0	4	5	0	3	0	2
ASV_786	0	0	0	0	0	0	0	0	0	0	28	0	3	0	0	0	2	0	21	4	0	0	0	19	1	2	13	0	0	0	0	0	0	0	0	0	0	0	33	0	0	0	0	0	0	0	0	0	0
ASV_787	16	0	1	0	4	3	2	0	0	3	2	8	8	9	1	1	15	0	0	0	7	0	0	1	0	24	0	0	5	2	0	0	0	0	0	1	7	5	0	1	1	2	2	1	10	1	0	0	0
ASV_788	0	0	0	0	0	0	0	0	0	0	3	16	0	0	0	0	0	0	12	0	0	0	0	0	5	0	0	0	0	0	0	0	0	0	0	0	0	0	0	0	0	0	0	0	0	0	0	0	0
ASV_789	0	14	0	0	0	0	0	0	0	0	19	0	0	0	0	0	0	0	0	10	0	0	0	0	0	0	0	0	0	0	0	0	0	0	0	0	0	0	49	0	0	0	0	0	0	0	15	0	0
ASV_790	0	0	0	0	0	0	0	0	21	0	0	6	0	0	0	0	0	5	0	0	0	0	0	0	0	0	0	0	0	6	0	0	0	0	0	0	0	0	0	0	0	0	0	0	0	0	0	7	0
ASV_791	2	0	1	2	0	0	4	2	0	1	1	0	0	1	0	2	0	0	3	6	0	0	6	2	1	0	0	1	0	0	4	0	0	2	2	1	1	0	0	0	2	0	0	4	3	0	0	0	1
ASV_792	0	0	0	31	0	0	0	0	0	0	0	0	0	0	0	0	0	0	0	0	0	0	0	0	0	0	0	1	0	0	0	74	0	0	0	0	27	0	0	0	2	0	0	0	0	0	0	0	0
ASV_793	2	3	0	0	0	0	0	0	10	9	4	0	11	0	0	4	15	0	13	0	3	5	0	2	1	3	2	15	0	5	8	0	0	0	0	2	7	0	12	1	0	0	1	0	2	0	0	0	0
ASV_794	0	0	0	0	0	0	0	0	0	0	0	0	0	0	0	0	0	0	0	0	0	0	0	0	0	0	0	0	0	0	0	0	0	0	0	0	0	0	0	0	0	0	0	0	0	0	0	0	0
ASV_795	0	4	0	0	0	0	0	0	0	0	6	0	0	0	0	0	0	0	0	31	0	0	0	0	0	0	0	0	0	0	0	0	0	0	0	0	0	0	27	0	0	0	0	0	0	0	0	0	0
ASV_796	0	0	0	0	0	0	0	27	0	0	0	0	0	0	0	0	0	0	0	0	0	0	0	0	0	0	0	0	0	0	0	0	0	0	0	39	0	0	0	0	0	0	0	0	12	0	0	0	0
ASV_797	4	0	0	0	0	3	0	0	10	4	0	0	5	0	0	2	8	0	13	0	0	0	10	2	0	0	5	3	0	5	0	0	3	0	3	4	0	0	0	3	0	1	0	0	0	1	0	4	0
ASV_798	0	0	0	0	0	0	0	0	0	0	0	0	0	0	0	0	0	0	0	0	0	0	0	0	0	0	0	0	0	0	0	0	0	0	22	0	0	0	0	0	0	0	0	0	0	0	0	0	0
ASV_799	0	0	0	15	0	0	0	0	0	0	0	0	25	0	0	0	0	0	35	0	0	0	0	0	0	0	0	13	0	0	0	2	0	0	0	0	0	0	0	0	6	0	0	0	0	0	0	0	19
ASV_800	0	0	0	0	0	0	0	0	0	0	0	0	0	0	0	0	1	0	0	0	0	0	0	0	0	0	0	0	0	0	0	0	0	0	0	0	0	3	0	0	0	0	0	0	0	0	0	0	0
ASV_801	0	1	0	0	0	0	0	0	0	0	0	1	3	0	0	0	0	0	0	0	0	0	0	0	0	0	0	0	0	0	1	0	0	0	0	0	0	0	0	0	0	0	0	0	0	0	0	0	15
ASV_802	1	1	0	0	0	1	2	0	10	5	0	0	0	1	0	0	8	2	18	0	1	0	0	2	6	8	0	4	2	5	0	2	0	0	8	0	3	10	8	3	3	0	0	3	9	0	0	0	0
ASV_803	0	0	0	0	0	0	0	0	0	0	0	0	0	0	0	0	0	0	0	0	0	0	0	0	0	0	0	0	0	0	27	0	0	0	0	0	0	0	0	0	0	0	0	0	0	0	0	0	0
ASV_804	7	0	0	11	2	4	2	4	5	10	0	0	0	8	9	10	9	2	14	0	2	5	5	5	14	18	7	9	0	3	0	0	14	10	6	6	9	0	2	1	6	5	8	3	6	0	0	0	0
ASV_805	0	0	0	0	0	0	0	0	0	0	0	0	0	0	0	0	8	0	0	0	0	0	0	0	0	20	0	0	0	0	0	0	0	0	58	0	0	0	0	0	0	0	0	0	0	0	0	0	0
ASV_806	0	0	0	0	0	0	0	0	0	0	0	0	0	0	0	0	0	0	0	0	0	0	0	0	57	0	0	0	0	0	0	0	0	0	0	0	0	0	0	0	0	0	0	43	0	0	0	0	0
ASV_807	0	24	0	0	0	0	0	0	0	0	47	0	0	0	0	0	0	0	0	36	0	0	0	0	0	0	0	0	0	0	0	0	0	0	0	0	0	0	0	0	0	0	0	0	0	0	0	0	0
ASV_808	0	21	0	0	0	0	0	2	1	0	0	2	0	0	0	0	0	0	5	0	0	0	0	0	2	0	0	3	0	0	7	1	0	0	3	0	0	0	0	0	0	0	0	0	0	6	0	0	0
ASV_809	0	0	0	0	0	0	0	0	0	0	0	0	0	0	0	0	0	0	0	0	0	0	0	0	0	0	0	0	0	0	0	0	0	0	0	0	0	0	129	0	0	0	0	0	0	0	0	0	0
ASV_810	0	179	0	0	5	8	0	0	22	0	0	0	0	0	0	0	4	0	0	0	0	0	0	0	0	1	0	16	1	0	45	0	0	0	0	22	5	0	0	0	0	0	0	2	3	0	0	0	0
ASV_811	0	0	0	0	0	0	0	0	0	0	0	0	0	0	0	0	0	0	0	18	0	0	0	0	0	0	0	0	0	0	0	0	0	0	0	0	0	0	38	0	0	0	0	0	0	0	57	0	0
ASV_812	0	0	0	0	0	0	0	0	43	0	0	0	0	0	0	0	0	29	0	0	0	0	0	0	0	0	0	0	16	0	0	0	0	0	0	0	0	19	0	0	0	0	0	0	0	16	0	0	0
ASV_813	3	0	0	0	0	4	0	0	0	1	0	0	0	0	0	0	0	227	0	0	23	0	0	0	0	0	0	0	0	0	0	0	0	0	0	0	0	22	0	0	0	0	31	0	0	0	0	0	0
ASV_814	0	0	0	0	0	0	0	0	0	10	4	0	3	0	4	0	0	0	0	0	0	0	0	0	0	15	0	0	0	7	0	0	0	0	0	0	0	0	0	0	0	1	7	0	0	0	0	0	0
ASV_815	0	0	0	0	0	0	0	0	0	0	0	0	0	0	0	0	0	8	0	0	23	0	0	0	0	0	0	0	0	35	0	0	0	0	0	0	0	0	0	0	0	0	0	0	0	0	0	0	0
ASV_816	0	314	0	0	0	0	0	0	0	0	0	0	0	0	0	0	0	0	0	0	0	0	0	0	0	0	0	0	0	0	0	0	0	0	0	0	0	0	0	0	0	0	0	0	0	0	0	0	0
ASV_817	0	0	0	0	0	0	0	0	0	0	0	0	0	0	0	0	0	0	0	23	0	0	0	0	0	0	0	0	0	0	0	0	0	0	0	0	0	0	49	0	0	0	0	0	0	0	0	0	0
ASV_818	0	105	0	0	0	0	0	0	0	0	0	0	0	0	0	0	0	0	0	0	0	0	0	0	0	0	0	0	0	0	0	0	0	0	0	0	0	0	0	0	0	0	0	0	0	0	8	0	0
ASV_819	0	0	0	0	0	0	0	0	0	0	0	0	0	0	0	0	0	0	0	0	0	0	0	0	0	0	0	0	0	0	0	0	0	0	0	0	0	0	0	0	0	0	0	0	0	0	0	0	0
ASV_820	0	0	4	14	4	8	0	3	0	2	0	0	6	3	0	0	4	5	6	2	0	0	0	0	0	17	0	0	0	3	0	0	0	0	0	0	9	3	6	0	0	4	3	0	8	0	0	0	0
ASV_821	0	0	0	0	0	0	0	0	0	0	0	0	0	0	0	28	0	0	0	0	0	0	0	0	0	0	0	0	0	0	0	0	0	0	0	0	0	0	0	0	0	0	0	0	0	0	0	0	0
ASV_822	0	86	0	0	0	0	0	30	0	0	0	0	0	0	0	0	0	0	0	15	0	0	0	0	0	0	12	0	0	0	0	0	0	0	0	19	0	0	0	0	0	0	0	0	27	0	0	0	0
ASV_823	0	0	0	0	0	0	0	0	0	8	0	0	4	1	2	0	0	0	0	0	0	0	0	0	0	10	0	0	0	6	0	0	0	0	0	0	8	0	0	0	0	0	0	0	0	0	0	0	0
ASV_824	0	0	0	15	0	0	0	0	0	0	0	0	0	0	0	0	5	20	0	0	0	0	0	9	0	0	0	0	0	0	0	2	0	0	0	0	26	10	0	0	0	0	0	0	0	0	0	0	0
ASV_825	0	0	0	0	0	0	0	0	0	0	0	0	0	0	0	0	0	0	0	0	0	0	0	0	0	0	0	0	0	0	0	0	0	0	0	0	0	0	0	0	0	0	0	0	0	0	0	0	0
ASV_826	0	0	0	0	0	0	0	0	31	0	0	19	0	0	0	0	0	21	0	0	5	0	0	0	0	0	0	0	0	47	0	0	0	0	0	0	0	0	0	0	0	0	0	0	0	0	0	27	0
ASV_827	0	17	0	0	0	0	0	0	0	0	12	0	0	0	0	0	0	0	0	53	0	0	0	0	0	0	0	0	0	0	0	0	0	0	0	0	0	0	31	0	0	0	0	0	0	0	0	0	0
ASV_828	0	28	0	0	0	0	0	0	0	0	0	0	0	0	0	0	0	0	0	1	0	0	0	0	0	0	0	0	0	0	0	0	0	0	0	0	0	0	0	0	0	0	0	0	0	0	0	0	0
ASV_829	0	3	0	2	0	0	0	0	4	1	0	1	2	1	0	2	0	0	9	0	0	0	0	0	3	7	2	2	0	0	0	0	2	3	0	0	3	6	0	1	0	2	0	2	0	3	1	0	4
ASV_830	8	0	0	0	26	0	13	6	5	0	0	0	3	2	0	0	0	0	0	27	9	3	0	0	0	0	0	0	0	0	0	0	0	4	7	2	4	0	0	27	0	6	28	0	0	0	0	0	0
ASV_831	0	0	0	0	0	68	72	0	0	0	0	0	0	0	0	0	0	0	0	0	0	0	0	0	1	0	0	0	0	0	0	0	0	0	0	0	0	0	0	0	0	0	0	2	0	0	0	0	0
ASV_832	0	0	0	0	0	0	0	0	0	0	0	6	0	0	0	0	0	0	0	0	0	0	0	0	0	0	0	0	2	0	0	0	0	0	0	0	0	0	0	0	0	0	0	0	0	0	20	0	0
ASV_833	0	0	0	12	0	0	0	0	0	0	0	0	13	0	0	0	0	0	54	0	0	0	0	0	0	0	0	20	0	0	0	0	0	0	0	0	19	0	0	0	0	0	0	0	0	0	0	0	5
ASV_834	0	0	0	0	0	0	0	0	0	0	0	0	0	0	0	0	0	0	0	13	0	0	0	0	0	0	9	0	0	0	0	0	0	0	0	0	0	0	23	0	0	0	0	0	0	0	37	0	0
ASV_835	0	8	0	0	0	0	0	0	0	0	4	0	0	0	0	0	0	0	0	26	0	0	0	0	0	0	0	0	0	0	0	0	0	0	0	0	0	0	24	0	0	0	0	0	0	0	1	0	0
ASV_836	0	0	0	0	0	0	0	0	0	0	0	0	0	0	0	0	0	0	0	0	0	0	0	11	0	0	0	0	0	0	0	0	0	21	0	0	0	0	0	0	0	0	0	0	0	0	0	0	0
ASV_837	0	2	4	0	0	0	0	0	1	0	0	5	0	0	0	0	0	0	0	0	1	0	0	0	0	13	7	0	0	0	0	0	2	0	0	0	0	0	0	3	1	5	0	0	3	0	0	1	0
ASV_838	0	0	0	0	0	0	0	0	0	0	11	0	0	0	0	0	0	0	0	0	0	0	0	0	0	0	0	0	0	0	0	0	0	0	0	0	0	0	0	0	0	0	0	0	0	0	0	0	0
ASV_839	0	0	0	0	3	0	4	4	0	3	5	3	3	1	0	0	3	0	4	7	0	0	0	0	0	3	2	0	1	0	0	0	0	0	0	0	4	2	0	3	3	0	0	1	5	0	1	0	3
ASV_840	0	0	0	0	0	0	0	0	0	0	0	0	0	0	66	0	0	0	0	0	0	0	0	0	0	0	0	0	0	0	0	0	0	0	0	0	0	0	0	0	0	0	1	0	0	0	0	0	0
ASV_841	0	30	0	0	0	0	0	0	0	0	0	0	0	0	0	0	0	0	0	0	0	0	0	0	0	0	0	0	0	0	0	0	0	0	0	0	0	0	0	0	0	0	0	0	0	0	32	0	0
ASV_842	0	0	0	0	0	0	0	0	0	0	0	0	0	0	0	6	0	0	0	0	0	0	0	0	44	0	0	0	0	0	0	0	0	0	0	0	0	0	0	0	0	0	0	9	0	0	0	0	0
ASV_843	2	4	0	2	0	5	0	0	0	0	0	0	2	0	0	4	3	1	3	10	3	2	1	3	0	5	0	1	0	1	3	2	0	0	7	5	2	3	6	0	0	4	0	0	4	8	0	0	3
ASV_844	0	0	0	2	1	0	0	0	3	0	0	2	0	0	0	2	0	0	5	0	0	0	1	5	0	1	4	0	0	0	1	0	0	1	2	0	0	0	6	0	0	0	0	0	0	6	4	2	3
ASV_845	0	0	0	0	0	2	0	0	0	3	0	4	1	0	0	1	23	4	8	0	1	4	0	13	0	2	4	0	0	3	0	0	0	8	0	1	4	0	4	0	1	0	0	0	9	0	0	0	0
ASV_846	0	0	0	2	0	5	0	5	0	0	3	0	1	0	2	2	0	0	2	6	0	0	0	0	0	0	0	0	0	2	1	1	0	0	0	0	1	1	0	0	1	2	0	1	0	0	0	0	0
ASV_847	0	0	0	0	0	0	0	0	0	0	0	4	4	0	0	5	3	0	0	0	0	0	4	1	0	0	0	0	0	0	0	0	0	0	0	0	0	0	9	0	0	0	0	4	3	2	21	1	0
ASV_848	0	0	0	0	0	0	0	0	0	0	0	0	0	0	0	0	0	0	0	0	0	0	0	0	0	0	0	0	0	0	0	0	0	0	0	0	0	0	0	0	0	0	0	0	0	0	0	0	0
ASV_849	0	1	0	3	10	0	4	2	8	15	0	0	0	9	0	0	0	7	0	1	3	0	3	0	0	16	0	11	26	15	0	5	8	6	12	4	0	1	0	3	3	0	0	0	13	0	0	0	0
ASV_850	0	0	0	0	0	0	0	0	0	0	0	0	0	0	0	0	0	0	0	21	0	0	0	0	0	0	73	0	0	0	0	0	0	0	0	0	0	0	49	0	0	0	0	0	13	0	0	0	0
ASV_851	0	3	0	0	0	0	0	0	0	1	0	3	12	0	0	2	1	0	11	0	2	0	0	1	0	2	1	0	0	0	0	0	0	0	0	1	0	1	10	0	0	0	0	0	0	6	0	0	0
ASV_852	0	0	0	27	13	24	14	7	0	5	0	0	0	0	0	0	0	34	0	0	6	0	0	0	0	23	0	0	0	0	0	0	0	0	0	0	7	0	0	2	41	18	16	0	9	0	0	0	0
ASV_853	5	0	0	0	0	0	0	1	1	1	0	0	2	0	0	41	14	1	1	0	5	0	0	0	0	0	0	39	0	0	0	0	0	0	0	0	59	0	1	0	0	0	0	0	3	0	0	0	0
ASV_854	0	0	0	0	3	0	0	0	4	5	0	0	4	1	6	0	0	0	14	5	0	6	0	6	0	3	0	0	2	3	4	0	0	0	0	0	0	8	13	2	0	0	2	0	0	5	0	0	0
ASV_855	0	1	0	0	0	1	0	0	0	0	1	0	4	0	0	0	3	1	0	4	0	0	0	8	4	1	0	0	1	0	0	0	0	1	0	0	0	0	1	0	0	1	0	0	0	4	9	6	4
ASV_856	0	0	0	0	8	0	0	0	10	0	0	0	18	2	0	2	0	0	14	0	0	0	0	0	3	5	6	4	16	0	6	2	1	1	8	4	9	1	4	1	0	0	0	4	2	0	0	0	0
ASV_857	0	0	0	0	0	0	0	0	0	0	0	0	0	0	0	0	0	0	0	0	0	0	0	0	0	0	19	0	0	0	0	0	0	0	0	0	0	0	9	0	0	0	0	0	0	0	0	0	0
ASV_858	0	0	0	0	0	0	0	0	0	0	0	0	0	0	0	0	0	0	0	0	0	0	17	0	0	0	0	0	0	0	0	0	0	0	0	0	0	0	0	0	0	13	0	0	0	0	0	0	0
ASV_859	0	0	0	0	0	0	0	0	0	0	0	0	0	0	0	0	0	0	31	0	14	0	0	0	0	0	0	69	0	4	0	0	0	0	0	0	0	0	0	0	0	0	0	0	0	0	0	10	0
ASV_860	0	0	0	0	0	0	0	0	0	0	0	0	0	0	0	0	0	0	0	0	0	3	0	0	0	0	0	0	0	0	0	0	0	0	0	0	0	0	0	5	0	11	2	0	0	0	5	9	33
ASV_861	7	0	0	0	0	0	3	0	0	0	0	0	0	0	0	0	0	0	11	0	0	18	11	10	16	0	13	0	0	0	0	0	0	0	0	0	0	0	3	0	0	0	0	0	0	0	0	0	0
ASV_862	0	0	0	0	0	0	4	0	0	0	0	0	9	0	0	0	0	3	7	0	0	0	0	0	0	0	0	0	0	0	0	0	0	0	0	2	0	0	0	3	0	0	0	0	0	0	0	0	0
ASV_863	0	0	0	0	0	0	0	0	0	0	0	0	0	0	0	0	0	0	13	0	0	0	0	0	0	0	0	0	0	0	0	0	0	0	0	0	0	0	0	0	0	0	0	0	0	0	0	0	0
ASV_864	0	0	0	0	0	0	0	0	0	0	0	0	0	0	0	0	0	0	149	0	0	0	0	0	0	0	0	24	0	15	0	0	0	0	0	0	0	0	0	0	0	0	0	0	0	0	0	0	0
ASV_865	2	0	0	2	2	2	3	6	0	1	0	0	1	4	0	11	25	8	0	0	1	0	0	0	0	8	0	0	0	0	0	0	1	0	2	1	26	0	0	0	0	0	1	0	15	0	0	0	0
ASV_866	1	0	0	1	13	2	0	3	3	0	0	0	5	0	18	27	0	0	0	0	1	0	0	0	0	0	0	21	0	0	0	0	0	3	0	0	0	0	0	0	0	0	0	0	4	0	0	0	0
ASV_867	2	30	0	0	4	0	6	20	4	0	0	0	0	0	0	0	0	0	0	2	0	0	0	0	0	0	0	0	0	0	6	0	0	0	7	4	0	0	0	7	0	0	0	3	0	0	0	0	0
ASV_868	0	0	0	0	0	0	0	0	43	0	0	0	0	0	0	0	0	24	0	0	0	0	0	0	0	0	0	0	23	0	0	0	0	0	0	0	0	14	0	0	0	0	0	0	0	20	0	0	0
ASV_869	0	0	10	0	0	0	0	0	0	0	0	0	0	0	0	0	0	0	0	0	0	7	0	0	0	0	0	0	0	0	27	0	0	0	0	0	0	0	0	14	0	0	0	0	0	0	0	0	0
ASV_870	1	2	0	6	0	12	4	4	0	3	0	0	3	0	0	1	0	1	0	1	5	0	1	0	0	3	0	0	0	0	3	3	0	0	2	0	5	0	0	0	3	2	0	0	3	0	0	0	0
ASV_871	1	7	0	0	5	23	6	3	0	6	0	0	12	1	0	4	0	0	0	0	0	0	0	0	0	53	0	0	0	9	0	0	0	0	0	0	2	15	0	4	1	4	4	0	26	0	0	0	0
ASV_872	7	0	0	5	34	11	3	1	2	2	0	0	0	4	0	6	25	0	0	0	4	0	0	0	0	5	0	8	0	0	0	0	5	4	6	0	28	5	0	0	2	0	1	0	3	0	0	0	0
ASV_873	0	0	13	0	0	0	0	0	0	0	0	0	0	0	0	0	0	0	0	0	0	0	0	0	0	0	0	0	0	0	0	0	0	0	0	0	0	0	0	0	0	0	0	0	0	0	0	0	0
ASV_874	0	0	0	0	0	0	0	0	0	0	1	0	0	0	0	0	0	0	0	19	0	0	0	0	0	0	0	0	0	0	0	0	0	0	0	0	0	0	83	0	0	0	0	0	0	0	0	0	0
ASV_875	0	0	0	3	1	4	4	0	6	0	0	0	0	3	0	0	0	0	0	0	0	0	0	0	0	5	0	0	0	0	3	9	0	6	2	1	4	14	0	0	4	2	0	0	5	0	0	0	0
ASV_876	0	0	2	0	0	0	3	0	0	0	0	0	0	0	0	0	0	0	0	0	0	0	0	0	0	0	0	1	0	0	1	0	0	0	0	1	0	0	0	0	0	0	0	0	0	0	0	0	0
ASV_877	0	5	0	4	2	0	2	0	0	1	2	0	2	0	0	6	1	1	2	4	2	1	0	1	0	2	0	0	0	0	0	1	0	0	0	0	4	0	0	5	0	4	0	0	4	0	0	0	3
ASV_878	0	0	0	0	0	0	0	0	0	0	22	0	5	0	0	0	0	0	0	0	0	0	0	0	0	0	0	0	0	0	0	0	0	0	0	0	0	0	0	0	0	0	0	0	0	0	0	0	0
ASV_879	0	3	0	1	0	1	0	0	2	2	2	6	2	2	0	0	0	0	8	0	0	3	1	4	2	6	5	3	1	0	0	0	0	4	3	5	1	3	3	0	2	2	0	2	3	0	3	0	3
ASV_880	0	0	0	0	0	0	0	0	0	0	28	0	142	0	0	0	0	0	0	0	0	0	0	0	0	0	0	0	0	0	0	0	0	0	0	0	0	0	11	0	0	0	0	0	0	7	0	0	0
ASV_881	0	0	0	5	0	0	0	0	0	0	0	0	0	0	0	6	4	0	4	0	0	0	2	8	0	4	0	0	0	0	0	0	0	4	0	1	3	0	0	4	0	0	0	0	0	0	0	1	4
ASV_882	3	0	0	0	0	0	0	0	1	3	0	0	0	0	2	28	9	0	0	0	0	0	0	0	0	0	0	45	0	0	0	0	0	0	0	0	45	0	1	0	0	0	0	0	2	0	0	0	0
ASV_883	27	0	0	0	0	4	5	0	0	0	0	0	0	0	6	11	0	0	0	0	34	0	0	0	0	0	0	0	0	19	0	0	0	0	1	0	0	0	0	0	0	0	0	0	0	0	0	0	0
ASV_884	2	16	2	0	18	0	3	14	0	7	0	0	0	0	2	4	0	2	0	1	2	0	0	0	3	5	5	0	0	0	2	0	0	0	7	0	0	0	0	0	0	0	0	5	0	0	0	2	0
ASV_885	0	0	0	0	2	2	0	0	0	0	4	0	3	0	0	0	0	0	0	0	0	0	0	0	0	0	0	0	3	0	0	0	0	0	0	0	4	20	0	44	3	8	0	0	1	43	0	0	0
ASV_886	0	0	0	0	0	0	2	0	0	0	0	0	0	0	0	0	48	5	5	0	0	11	0	0	4	8	4	4	0	0	0	5	0	6	10	0	5	6	0	13	0	0	6	18	0	0	0	3	0
ASV_887	0	0	0	0	0	0	0	0	0	0	0	1	5	2	0	0	1	0	21	3	0	0	0	5	0	3	0	2	8	0	0	0	0	3	0	0	2	0	31	2	0	0	0	0	2	19	0	0	0
ASV_888	0	0	0	0	0	0	0	0	0	0	0	0	0	0	0	0	0	0	0	30	0	0	0	0	0	0	0	0	0	0	0	0	0	0	0	0	0	0	68	0	0	0	0	0	0	0	0	0	0
ASV_889	0	12	0	0	0	0	0	0	0	0	45	0	0	0	0	0	0	0	0	33	0	0	0	0	0	0	0	0	0	0	0	0	0	0	0	0	0	0	21	0	0	0	0	0	0	0	4	0	0
ASV_890	0	54	0	0	0	0	0	0	0	0	7	0	0	0	0	0	0	0	0	51	0	0	0	0	0	0	0	0	0	0	0	0	0	0	0	0	0	0	15	0	0	0	0	0	0	0	0	0	0
ASV_891	0	1	0	0	0	0	0	0	3	3	0	3	0	1	0	6	0	0	0	3	0	4	0	5	0	0	11	2	0	1	1	0	0	13	0	0	0	3	4	3	0	0	0	0	1	0	3	4	2
ASV_892	0	0	0	0	0	0	0	0	0	6	3	0	0	0	0	7	10	0	10	4	0	0	3	1	0	10	4	0	2	2	3	3	0	0	4	0	9	0	5	0	0	2	0	2	5	0	2	0	5
ASV_893	0	2	0	0	0	0	8	0	4	4	0	0	0	0	0	0	44	2	5	0	0	4	0	0	3	2	0	2	0	0	0	14	0	0	8	0	3	4	0	16	0	0	3	11	4	4	0	0	4
ASV_894	0	20	0	2	0	0	0	0	1	10	0	2	0	0	2	0	0	0	4	0	0	0	1	0	4	0	1	5	49	0	0	0	10	1	3	7	0	2	1	0	0	0	0	2	0	4	0	0	0
ASV_895	2	0	0	5	0	0	3	3	0	4	0	3	0	0	0	4	0	0	0	0	2	0	0	0	0	2	0	7	0	5	4	0	0	4	3	0	0	3	0	0	3	0	0	0	0	0	0	0	0
ASV_896	0	0	0	0	0	0	1	0	0	0	0	0	0	4	0	0	0	0	0	0	0	0	0	0	0	0	0	0	0	0	10	0	0	0	0	0	0	0	0	0	0	0	0	0	0	0	0	0	0
ASV_897	0	0	0	0	0	0	0	0	0	0	0	0	0	0	0	0	0	0	0	18	0	0	0	0	0	0	0	0	0	0	0	0	0	0	0	0	0	0	43	0	0	0	0	0	0	0	21	0	0
ASV_898	7	0	3	0	0	1	7	8	0	9	0	8	0	0	4	6	8	3	40	0	7	0	0	0	3	2	0	8	0	3	2	0	3	4	0	1	4	0	21	8	0	1	0	4	3	0	0	0	0
ASV_899	0	0	0	0	0	0	0	0	0	0	0	0	0	0	0	0	0	0	0	0	0	0	0	0	0	0	0	0	0	0	0	0	0	0	0	0	0	0	0	0	0	0	0	0	0	0	0	0	0
ASV_900	0	0	0	77	0	0	0	0	0	0	0	0	0	0	0	0	0	0	0	0	0	0	0	0	0	0	0	0	0	0	0	0	0	0	0	0	0	0	0	0	0	0	0	0	0	0	0	0	0
ASV_901	1	0	0	2	0	1	2	0	0	1	0	0	1	1	0	0	0	0	4	0	0	0	1	3	0	1	2	0	0	0	0	0	2	5	2	0	0	0	1	1	0	0	0	0	0	0	0	1	2
ASV_902	0	0	0	0	0	0	0	0	0	0	0	0	9	0	0	0	0	0	0	0	0	0	0	0	0	0	0	0	0	0	0	0	0	0	0	0	0	0	0	0	0	0	0	0	2	30	0	0	0
ASV_903	4	9	2	1	5	2	10	3	9	0	2	0	10	4	9	2	2	0	1	0	3	0	0	1	17	0	2	0	0	0	4	2	8	0	2	6	1	0	0	1	0	1	2	2	0	0	0	0	0
ASV_904	0	0	3	0	0	3	2	6	0	0	0	0	0	1	0	0	0	0	6	1	0	0	6	3	3	2	3	3	0	0	1	0	3	0	3	0	5	0	15	0	0	2	0	4	0	0	2	1	0
ASV_905	0	0	0	0	0	0	0	0	0	0	0	0	0	0	0	0	0	0	0	0	0	0	0	0	28	0	0	0	0	0	0	0	0	0	0	0	0	0	0	0	0	0	0	11	0	0	0	0	0
ASV_906	0	0	0	0	0	0	0	0	0	0	0	0	0	0	0	0	0	0	0	0	2	0	0	0	0	0	0	14	0	0	0	0	0	0	0	0	16	0	0	0	0	0	0	0	0	0	0	0	0
ASV_907	9	0	41	0	0	0	0	0	0	20	0	0	0	0	0	0	0	0	0	0	0	0	0	0	0	0	0	0	0	0	52	0	0	0	0	0	0	0	0	0	0	0	0	0	0	0	0	0	4
ASV_908	0	4	2	0	0	6	5	2	0	0	0	0	0	0	4	0	0	0	0	21	0	0	0	0	0	0	0	0	8	0	0	0	0	0	0	0	10	0	0	0	0	0	1	0	0	10	0	5	0
ASV_909	0	0	0	0	0	0	0	0	0	0	0	0	0	0	0	0	0	0	0	0	11	0	0	0	0	0	0	0	0	0	0	0	0	0	0	0	0	0	0	0	0	0	0	0	0	0	0	0	0
ASV_910	0	0	0	0	0	0	0	0	0	0	0	6	0	0	0	0	0	0	0	0	0	0	0	0	0	0	0	0	0	0	0	0	0	0	0	0	0	0	0	13	0	0	0	0	0	0	0	0	0
ASV_911	0	8	0	0	0	0	0	0	0	0	32	0	0	0	0	0	0	0	0	19	0	0	0	0	0	0	0	0	0	0	0	0	0	0	0	0	0	0	0	0	0	0	0	0	0	0	0	0	0
ASV_912	0	0	0	0	0	0	0	0	31	0	0	48	0	0	0	0	0	8	0	0	8	0	0	0	0	0	0	0	0	17	0	0	0	0	0	0	0	0	0	0	0	0	0	0	0	0	0	0	0
ASV_913	0	0	0	0	0	0	0	0	0	0	0	0	0	0	0	0	0	0	0	13	0	0	0	0	0	0	0	0	0	0	0	0	0	0	0	0	0	0	19	0	0	0	0	0	0	0	28	0	0
ASV_914	0	0	0	0	0	0	0	0	0	6	2	0	0	1	1	0	0	0	7	0	0	0	0	0	0	0	0	0	0	0	0	2	0	0	1	0	0	3	0	0	0	0	0	0	0	0	0	0	0
ASV_915	0	0	0	0	0	0	0	0	0	0	0	0	0	0	0	0	0	0	0	0	0	0	0	0	0	0	0	0	0	0	0	0	0	0	0	0	47	0	0	21	0	0	0	0	0	0	0	36	0
ASV_916	0	0	0	2	0	1	1	1	0	0	0	0	1	0	2	0	0	0	8	0	0	2	5	0	2	1	0	0	0	0	0	5	0	0	0	0	0	0	2	5	4	2	1	0	0	9	0	0	2
ASV_917	0	2	4	0	0	0	2	0	0	3	0	6	0	0	5	1	0	2	8	0	0	0	0	0	2	2	5	4	0	0	0	0	5	0	0	0	0	0	0	0	0	0	3	0	0	0	0	0	0
ASV_918	0	0	0	11	0	0	0	0	0	0	0	0	10	0	0	0	0	0	14	0	0	0	0	0	0	0	0	9	0	0	0	0	0	0	0	0	5	0	0	0	18	0	0	0	0	0	0	0	43
ASV_919	0	0	0	0	1	1	0	0	0	0	0	0	0	1	0	0	0	0	0	0	0	0	0	0	0	58	0	0	0	0	0	0	0	0	0	0	33	0	0	0	30	8	9	0	95	0	0	0	0
ASV_920	0	0	0	0	0	0	0	0	0	0	1	0	0	0	0	0	0	1	0	0	0	0	0	10	0	4	19	0	0	0	0	0	0	0	0	0	1	0	80	0	0	0	0	0	0	0	0	0	12
ASV_921	0	0	0	0	0	0	0	0	0	0	0	0	0	0	0	0	17	0	0	0	0	0	0	0	0	0	0	0	0	0	0	0	0	0	61	0	0	10	0	0	0	0	0	0	0	35	0	0	0
ASV_922	0	0	0	9	0	0	0	0	0	0	0	0	15	0	0	0	0	0	0	0	0	0	0	0	0	0	0	15	0	0	0	0	0	0	0	0	4	0	0	0	9	0	0	0	0	0	0	0	16
ASV_923	0	0	0	0	0	0	0	0	19	0	0	0	0	0	0	0	0	0	0	0	0	0	0	0	0	0	0	0	0	0	0	0	0	0	0	0	0	0	0	0	0	0	0	0	0	0	0	13	0
ASV_924	0	0	0	0	0	0	0	0	0	0	0	0	0	0	0	0	4	0	0	0	0	0	0	0	0	0	0	0	0	0	0	0	0	0	22	0	0	0	0	0	0	0	0	0	0	0	0	0	0
ASV_925	3	0	10	0	0	0	14	4	0	6	0	0	3	3	4	14	1	0	13	0	2	0	0	0	0	11	6	5	0	5	0	0	0	1	3	1	0	0	8	0	0	0	1	0	0	0	0	0	0
ASV_926	6	0	0	0	0	6	0	0	0	0	0	0	0	0	0	12	0	1	0	0	0	0	0	0	0	0	0	0	0	0	0	0	2	0	0	0	7	0	0	0	2	7	2	0	0	0	0	0	0
ASV_927	0	0	0	0	0	0	0	0	0	0	0	0	0	0	0	0	0	0	0	0	0	0	0	0	0	0	34	0	0	0	0	0	0	0	0	0	0	0	33	0	0	0	0	0	0	0	7	0	0
ASV_928	2	0	0	3	0	0	0	0	0	0	3	0	2	0	0	7	0	0	1	1	0	0	0	0	7	0	0	5	0	0	2	0	0	4	3	0	4	5	0	1	7	3	2	0	3	0	3	0	0
ASV_929	0	0	0	0	0	0	0	0	0	0	0	0	0	0	0	0	0	0	0	0	0	0	0	0	0	0	0	0	0	0	0	0	0	0	0	0	0	0	0	0	0	0	0	0	0	0	0	0	0
ASV_930	0	0	0	0	0	0	0	0	0	0	0	0	0	0	0	0	0	0	0	0	0	0	0	0	0	0	0	0	0	0	0	0	0	0	0	0	0	0	0	0	0	0	0	0	5	0	65	0	0
ASV_931	17	0	0	0	0	0	0	0	0	0	0	0	0	0	0	0	0	0	0	0	0	0	0	0	0	0	0	0	0	0	28	0	0	0	0	0	0	0	0	0	47	0	0	0	0	0	0	0	0
ASV_932	0	0	0	0	19	0	9	0	2	5	0	0	5	6	7	0	4	0	23	0	0	0	0	1	0	6	0	4	0	0	0	0	8	0	0	2	4	5	16	0	0	1	0	0	5	0	0	0	0
ASV_933	0	0	0	0	0	0	0	0	0	0	0	0	0	0	0	0	0	0	0	0	0	0	0	0	0	0	0	12	5	0	4	0	0	5	0	0	10	0	0	0	0	0	0	0	0	0	0	0	0
ASV_934	0	0	0	0	1	6	0	0	0	5	0	0	0	0	3	6	15	2	22	0	0	0	7	5	0	2	20	9	0	0	0	0	0	0	0	0	3	0	33	0	0	0	1	0	3	0	0	0	0
ASV_935	0	0	0	0	0	0	0	0	0	0	0	0	0	0	7	0	0	0	0	0	0	0	0	5	0	0	0	0	0	0	0	0	10	55	0	0	0	0	0	0	0	0	0	0	0	0	0	0	0
ASV_936	0	0	0	0	0	0	0	0	0	0	13	0	0	0	0	0	0	0	0	0	0	0	0	0	0	0	0	0	0	0	0	0	0	0	0	0	0	0	0	0	0	0	0	0	0	0	11	0	0
ASV_937	12	0	0	0	0	0	0	0	0	0	0	0	0	0	0	0	0	0	2	1	6	0	0	0	0	4	0	0	0	0	0	0	0	0	0	0	43	0	0	0	0	0	0	0	7	0	0	0	0
ASV_938	0	0	0	0	0	0	0	0	3	0	0	31	0	0	0	0	0	0	0	0	0	0	0	0	0	0	0	0	0	0	0	0	0	0	0	0	0	0	0	0	0	0	0	0	0	0	0	0	0
ASV_939	0	0	0	4	0	0	0	0	0	0	0	0	0	0	0	0	0	0	34	0	0	0	0	0	0	0	0	8	0	0	0	0	0	0	0	0	21	0	0	0	0	0	0	0	0	0	0	0	3
ASV_940	0	0	0	0	0	0	0	0	0	4	6	2	3	0	0	0	0	0	0	0	0	0	0	0	0	15	8	0	0	0	0	0	0	0	0	0	0	0	0	1	0	4	0	0	0	0	0	0	2
ASV_941	0	0	0	0	0	0	0	0	0	0	0	0	3	0	0	1	2	0	3	0	0	1	0	0	2	2	0	2	4	0	1	0	0	0	0	3	0	0	1	0	0	0	0	0	1	9	17	0	0
ASV_942	0	0	0	0	0	0	0	0	0	0	0	0	0	0	0	0	0	0	0	0	0	0	0	0	0	0	0	0	13	0	0	0	0	0	0	0	0	15	0	0	0	0	0	0	0	0	0	0	0
ASV_943	0	0	0	0	0	0	0	0	0	0	0	0	0	0	0	0	0	0	0	0	0	0	0	0	0	0	0	0	0	0	0	0	0	0	0	0	0	0	0	0	0	0	0	0	0	0	0	0	0
ASV_944	0	0	0	0	0	0	0	0	0	0	0	0	0	0	0	0	0	0	15	0	0	0	0	0	0	0	0	2	0	0	0	4	0	0	0	0	0	0	0	0	0	0	0	0	0	0	0	0	9
ASV_945	0	2	0	0	1	0	0	0	2	0	0	0	9	0	0	9	14	0	3	0	0	0	0	8	1	14	5	4	4	0	0	0	0	5	0	2	7	5	8	8	0	0	0	0	4	0	0	0	6
ASV_946	5	0	0	3	2	3	0	0	1	8	0	0	3	1	0	0	0	10	8	4	2	2	4	1	0	0	1	1	0	0	0	0	1	2	0	0	0	1	0	5	1	0	3	3	0	0	0	2	0
ASV_947	0	0	0	0	0	7	12	0	0	0	0	0	0	0	0	40	0	0	0	0	0	0	0	0	39	0	0	0	0	0	0	0	0	0	0	0	0	0	0	0	0	0	0	10	0	0	0	0	0
ASV_948	0	0	0	0	0	0	0	0	0	0	0	0	24	0	0	0	0	0	46	0	0	0	0	0	0	0	0	0	0	0	0	0	0	0	0	0	7	0	0	0	6	0	0	0	0	0	0	0	21
ASV_949	0	0	0	0	0	0	0	0	0	0	0	0	0	0	0	0	0	0	0	0	0	0	0	0	0	0	0	0	0	0	0	0	0	0	0	0	0	0	0	0	0	0	0	0	0	0	7	0	0
ASV_950	1	0	0	0	4	2	1	0	0	7	0	2	2	0	0	0	3	5	0	2	0	2	0	0	0	1	0	2	0	12	0	0	1	1	4	2	3	0	1	0	0	0	4	1	0	0	0	1	0
ASV_951	0	0	0	0	0	0	0	0	0	0	0	0	0	0	0	0	0	0	0	0	0	0	0	0	0	0	0	0	0	0	0	0	0	0	0	0	4	8	0	0	0	3	0	0	48	0	0	0	0
ASV_952	0	0	0	0	0	0	0	0	0	82	0	0	0	0	0	0	0	0	0	0	0	0	0	0	0	0	0	0	0	0	0	0	0	0	0	0	0	0	0	0	0	0	0	0	0	0	0	0	0
ASV_953	0	0	0	0	0	0	0	0	0	0	11	0	0	0	0	0	0	0	0	8	0	0	0	0	0	0	0	0	0	0	0	0	0	0	0	0	0	0	0	0	0	0	0	0	0	0	29	0	0
ASV_954	0	0	0	0	0	0	0	0	0	0	0	0	0	0	0	0	0	0	0	0	0	0	0	0	0	0	0	0	0	0	0	0	15	36	0	0	0	0	0	0	0	0	0	0	0	0	0	0	0
ASV_955	0	0	0	0	0	0	0	0	0	0	0	0	0	0	0	0	0	0	0	0	0	0	0	0	0	0	0	0	0	0	0	0	0	0	0	0	0	0	0	0	0	0	0	0	0	0	0	62	0
ASV_956	0	0	0	3	0	0	0	0	2	4	0	0	0	0	0	6	19	3	10	4	3	0	0	21	6	0	3	0	0	0	0	0	0	4	0	0	0	3	8	0	0	0	0	0	0	0	0	0	0
ASV_957	0	14	0	0	0	0	0	0	0	0	0	0	0	0	0	0	0	0	0	0	0	0	0	0	0	0	0	0	0	0	0	0	0	0	0	0	0	0	19	0	0	0	0	0	0	0	17	0	0
ASV_958	0	0	0	0	0	3	2	0	2	0	0	3	0	1	0	2	2	0	13	0	0	0	0	0	5	0	4	2	0	1	0	1	0	2	9	0	2	0	10	0	3	0	1	1	4	7	0	0	3
ASV_959	0	0	0	0	0	0	0	0	0	0	0	0	0	0	0	0	0	23	0	0	0	0	0	0	0	0	0	0	0	0	0	0	0	0	0	0	0	0	0	0	0	0	0	0	0	0	0	14	0
ASV_960	0	0	0	1	36	8	0	0	6	2	0	0	0	5	27	2	3	11	0	0	0	0	0	0	0	7	0	0	0	0	32	0	0	0	6	8	29	2	0	0	15	0	3	0	7	0	0	0	0
ASV_961	0	0	0	0	0	0	0	0	0	0	3	0	0	0	0	0	0	0	0	6	0	4	10	8	5	0	18	0	0	0	3	0	0	5	0	0	0	3	0	0	0	1	2	0	0	0	10	12	0
ASV_962	0	0	0	0	0	0	0	0	0	0	0	0	0	0	0	0	2	0	2	0	0	1	0	11	0	0	0	0	0	0	0	0	0	0	0	0	4	8	4	0	0	0	0	0	0	0	0	2	0
ASV_963	0	0	0	0	0	0	0	0	0	0	0	0	0	0	0	0	0	0	0	0	0	0	0	0	26	0	0	0	0	0	0	0	0	0	0	0	0	0	0	0	0	0	0	9	0	0	0	0	0
ASV_964	0	0	0	0	0	0	0	0	0	0	0	0	0	0	0	0	0	0	0	0	0	0	0	0	0	16	0	0	0	0	0	0	0	0	0	0	0	11	0	0	0	0	0	0	0	0	0	0	0
ASV_965	0	2	0	0	0	0	0	0	10	33	0	0	0	0	11	4	0	0	1	1	0	0	0	1	10	0	0	6	4	13	0	0	2	0	6	10	0	0	0	0	0	0	2	3	0	8	0	0	0
ASV_966	0	0	0	0	0	7	0	0	0	0	0	0	0	0	0	38	0	0	0	0	0	0	0	0	15	0	0	0	0	0	0	0	0	0	0	0	0	0	0	0	0	0	0	0	0	0	0	0	0
ASV_967	0	0	0	0	0	0	0	0	0	0	0	30	0	0	0	0	0	0	35	0	16	0	0	0	0	0	0	0	0	0	0	0	0	0	0	0	0	0	0	0	0	0	0	0	0	0	0	0	0
ASV_968	0	0	0	0	0	0	0	0	0	0	0	0	0	0	0	0	0	0	0	0	0	0	0	0	0	0	0	0	0	0	0	0	0	0	0	0	0	0	0	0	0	0	0	0	0	0	0	6	0
ASV_969	0	0	0	0	0	0	0	0	0	0	12	0	0	0	0	0	0	0	0	4	0	0	0	0	0	0	0	0	0	0	0	0	0	0	0	0	0	0	5	0	0	0	0	0	0	0	0	0	0
ASV_970	0	0	0	0	0	0	0	0	0	0	0	0	0	0	0	0	0	0	0	0	0	0	0	0	0	0	0	0	0	0	0	0	0	0	0	0	10	0	0	0	0	0	0	0	0	0	0	0	0
ASV_971	0	0	0	0	0	0	0	0	0	0	0	0	0	0	0	0	0	0	0	0	0	0	0	0	0	0	0	0	0	0	0	0	0	0	0	0	0	0	0	0	0	0	0	0	0	0	0	0	0
ASV_972	1	0	0	0	0	0	0	15	0	0	0	5	0	0	0	1	0	9	0	1	0	1	0	0	0	0	0	0	0	0	0	0	0	0	0	0	0	0	0	0	0	0	0	50	0	0	0	0	0
ASV_973	0	0	0	0	0	0	0	0	19	0	0	0	0	0	0	0	0	29	0	0	10	0	0	0	0	0	0	0	0	0	0	0	0	0	0	0	0	0	0	0	0	0	0	0	0	0	0	0	0
ASV_974	0	0	0	0	0	0	0	0	0	0	0	0	0	0	0	0	0	0	0	0	0	0	0	0	0	0	0	0	0	0	0	0	0	0	0	0	0	0	0	0	0	0	0	0	0	0	0	1	0
ASV_975	0	0	30	0	0	0	0	0	0	21	0	0	0	0	0	0	0	0	0	0	0	0	0	0	0	0	0	0	0	0	19	0	0	0	0	0	0	0	0	0	0	0	0	0	0	0	0	0	8
ASV_976	7	0	0	6	0	0	1	0	3	5	2	0	2	0	0	0	0	0	6	71	9	0	0	2	0	0	0	0	0	0	0	0	0	0	3	0	0	0	4	0	0	0	0	0	0	19	0	0	0
ASV_977	0	0	0	0	0	0	0	0	0	0	0	0	0	0	0	0	0	0	0	0	0	0	0	0	0	0	0	0	7	0	0	0	0	0	10	0	0	0	0	0	0	0	0	0	0	0	0	0	0
ASV_978	0	0	0	0	0	0	0	0	0	0	0	0	0	0	0	0	0	0	0	0	0	5	0	0	0	0	0	0	0	0	0	0	0	0	0	0	0	0	0	4	0	0	0	0	0	0	0	0	0
ASV_979	0	0	0	0	0	0	0	0	0	0	0	0	0	0	0	0	0	0	0	0	0	0	0	0	0	0	0	0	0	0	0	0	0	0	0	0	0	0	26	0	0	0	0	0	0	0	0	0	0
ASV_980	0	0	0	0	0	0	0	0	44	0	0	0	0	0	0	0	0	1	0	0	0	0	0	0	0	0	0	0	0	0	0	0	0	0	0	0	0	0	0	0	0	0	0	0	0	0	0	0	0
ASV_981	0	1	0	0	0	0	0	38	0	9	0	0	0	0	0	0	2	0	0	0	0	0	6	0	9	0	0	0	0	11	6	0	0	0	7	0	6	7	0	0	3	0	0	38	16	0	0	0	0
ASV_982	0	0	4	0	0	0	0	0	0	0	0	0	5	0	0	0	0	0	0	2	0	6	1	8	0	3	20	0	0	0	1	1	0	2	0	3	0	3	0	0	0	0	0	3	6	0	10	16	0
ASV_983	0	0	0	0	0	0	0	0	0	0	40	0	30	11	0	30	6	0	11	0	0	0	4	3	0	0	0	0	3	0	0	0	0	0	0	0	0	0	13	3	0	0	0	0	0	0	0	0	0
ASV_984	0	0	0	0	0	0	0	0	0	0	0	5	0	0	0	0	0	0	0	0	0	0	0	0	0	0	0	0	0	0	0	0	0	0	0	0	0	0	0	0	0	0	0	0	0	0	0	0	0
ASV_985	0	0	0	0	0	0	0	0	0	0	0	0	4	0	0	0	0	0	0	0	0	0	0	0	0	0	0	0	0	0	0	0	0	0	0	0	0	0	0	0	0	0	0	0	0	3	13	9	3
ASV_986	0	0	0	0	0	0	0	0	0	0	0	0	0	0	0	0	0	0	0	1	0	0	0	0	0	0	0	0	0	0	0	0	0	0	0	0	0	1	0	0	0	0	0	0	0	10	1	0	0
ASV_987	0	0	0	0	0	0	0	0	0	0	0	0	0	0	0	0	0	0	0	0	0	0	0	0	0	0	0	0	0	0	0	0	0	0	0	0	0	0	0	0	0	0	0	0	0	0	0	0	0
ASV_988	42	0	0	0	0	0	9	19	0	0	0	0	0	0	0	0	0	0	0	0	60	0	0	0	0	0	0	0	0	0	0	0	0	0	0	0	0	0	0	0	0	0	0	0	0	0	0	0	0
ASV_989	0	0	0	0	0	0	0	0	7	3	0	0	0	0	0	1	3	0	0	0	0	0	0	0	0	91	0	0	0	1	0	0	0	0	0	0	13	10	0	9	2	8	1	0	36	0	0	0	0
ASV_990	0	0	0	0	0	0	0	0	0	16	0	0	0	14	0	0	0	0	0	0	0	0	0	0	0	0	0	0	0	0	0	0	0	0	0	0	0	0	0	0	0	9	0	0	0	0	0	0	0
ASV_991	0	0	0	0	0	0	0	0	0	0	13	0	0	0	0	0	0	0	0	8	0	0	0	0	0	0	0	0	0	0	0	0	0	0	0	0	0	0	33	0	0	0	0	0	0	0	23	0	0
ASV_992	0	0	0	0	0	0	3	1	0	0	2	0	0	3	1	0	0	2	4	3	1	0	3	0	0	1	1	0	1	0	0	2	0	0	0	0	4	3	4	0	0	0	1	1	0	2	0	0	0
ASV_993	0	0	0	0	0	0	0	0	0	0	0	0	0	0	0	0	0	0	0	0	0	0	0	0	0	0	0	0	0	0	0	0	0	0	0	0	0	0	0	0	0	0	0	0	0	0	0	0	0
ASV_994	0	0	0	0	0	0	0	0	0	0	0	0	0	0	0	0	0	0	9	0	0	0	0	0	0	0	0	25	0	0	0	0	0	0	0	0	0	0	0	0	0	0	0	0	0	0	0	0	9
ASV_995	0	0	0	0	0	0	0	0	0	0	0	0	0	0	0	0	0	0	0	0	0	0	0	0	0	0	0	0	0	0	0	0	0	0	0	0	0	0	0	0	0	0	0	0	0	0	0	0	0
ASV_996	0	0	0	0	0	0	17	0	0	0	0	0	0	0	0	6	0	0	0	0	0	0	0	0	24	0	0	0	0	0	0	0	0	0	0	0	0	0	0	0	0	0	0	38	0	0	0	0	0
ASV_997	2	0	0	6	0	9	1	5	0	0	3	0	3	4	0	6	4	2	2	0	0	1	0	0	2	17	0	2	0	0	0	0	2	6	2	0	0	5	0	3	4	0	0	2	6	0	0	0	0
ASV_998	0	0	0	0	0	0	0	0	0	0	0	0	0	0	0	0	0	0	0	0	0	0	0	0	0	0	0	0	0	0	0	0	0	0	0	0	0	0	0	0	0	0	0	0	0	0	0	0	0
ASV_999	0	0	0	4	0	6	0	0	0	0	0	0	0	0	2	5	0	0	0	0	3	5	3	2	1	0	0	0	0	0	0	0	0	2	0	0	5	1	0	0	4	5	0	1	0	0	0	7	1
ASV_1000	7	0	0	0	0	0	0	1	0	0	0	0	0	0	0	5	46	2	1	0	12	0	0	0	0	5	8	8	0	1	0	0	0	0	0	0	22	0	0	0	0	4	2	0	8	0	0	0	0
ASV_1001	0	0	0	0	0	0	0	0	0	0	5	0	0	0	0	0	0	0	3	0	0	0	0	0	0	0	0	0	0	0	0	0	0	0	0	0	0	0	3	0	0	0	0	0	0	28	0	0	0
ASV_1002	0	0	0	0	0	0	0	0	0	0	0	0	0	0	0	0	0	0	0	0	0	0	0	0	0	0	0	0	0	0	47	0	0	0	0	0	0	0	0	17	0	0	0	0	0	0	0	0	0
ASV_1003	0	0	0	0	2	5	0	0	7	9	1	0	2	3	12	1	5	1	5	0	0	2	0	0	11	0	3	13	0	8	1	1	3	1	5	10	0	0	2	3	6	0	0	1	0	1	0	0	0
ASV_1004	0	0	0	0	0	0	0	0	0	0	0	0	0	0	0	0	0	0	0	0	0	0	0	0	0	0	0	0	0	0	0	0	0	0	0	0	0	8	0	0	0	0	0	0	47	0	0	0	0
ASV_1005	5	0	40	0	0	0	0	0	0	35	0	0	0	0	0	0	0	0	0	0	0	0	0	0	0	0	0	0	0	0	21	0	0	0	0	0	0	0	0	0	0	0	0	0	0	0	0	0	4
ASV_1006	0	186	0	0	0	0	0	0	0	0	0	0	0	0	0	0	0	0	0	0	0	0	0	0	0	0	0	0	0	0	0	0	0	0	0	0	0	0	0	0	0	0	0	0	0	0	0	0	0
ASV_1007	0	0	0	0	0	0	0	0	0	0	0	0	0	0	0	0	0	0	0	0	0	0	0	0	0	0	0	0	0	0	0	0	0	0	68	0	0	8	0	0	0	0	0	0	0	0	0	0	0
ASV_1008	0	0	1	0	0	0	0	0	0	0	2	0	0	0	1	0	0	0	5	0	0	0	0	6	0	7	3	4	2	0	0	0	0	4	0	0	0	1	18	2	0	0	0	0	0	1	0	0	1
ASV_1009	0	0	0	0	0	0	0	0	0	0	0	0	0	0	0	0	5	0	2	0	0	0	0	0	0	0	0	0	0	0	0	0	0	0	0	0	0	0	0	0	0	0	0	0	0	20	0	0	0
ASV_1010	0	0	0	0	0	0	0	0	0	0	54	0	0	0	0	0	0	0	0	12	0	0	0	0	0	0	0	0	0	0	0	0	0	0	0	0	0	0	0	0	0	0	0	0	0	0	13	0	0
ASV_1011	15	0	0	0	0	0	18	18	0	1	0	0	0	0	0	0	0	0	0	0	19	0	0	0	0	0	0	0	0	0	0	0	0	0	0	0	62	0	0	0	0	0	0	0	3	0	0	0	0
ASV_1012	0	0	0	0	0	0	0	0	0	0	23	0	0	0	0	0	7	0	17	0	0	4	0	0	4	0	27	0	8	0	0	0	0	0	0	0	0	0	15	0	0	0	0	0	0	24	0	0	0
ASV_1013	0	0	0	0	0	0	0	0	0	4	2	0	0	0	0	0	2	0	0	0	0	3	0	3	3	0	0	1	3	0	1	0	0	9	0	0	0	0	1	0	1	3	0	0	1	0	1	2	4
ASV_1014	0	3	0	0	0	2	0	0	0	0	0	3	6	0	0	2	3	0	2	6	0	5	3	5	1	12	4	1	0	0	2	0	0	3	0	0	0	6	0	2	1	0	0	0	2	0	0	2	0
ASV_1015	0	0	0	6	42	53	14	0	0	0	0	0	0	0	0	0	0	29	0	0	0	0	0	0	0	0	0	0	6	0	0	0	0	0	0	0	0	0	0	13	4	0	0	0	0	0	0	0	0
ASV_1016	0	0	0	0	0	0	0	0	0	0	18	0	0	0	0	0	0	0	0	16	0	0	0	0	0	0	0	0	0	0	0	0	0	0	0	0	0	0	0	0	0	0	0	0	0	0	0	0	0
ASV_1017	0	12	0	0	0	0	0	0	0	0	40	0	0	0	0	0	0	0	0	0	0	0	0	0	0	0	0	0	0	0	0	0	0	0	0	0	0	0	0	0	0	0	0	0	0	0	0	0	0
ASV_1018	0	0	0	0	1	0	0	0	0	0	0	0	0	0	0	0	2	0	3	0	0	0	0	0	0	0	0	0	0	0	0	0	0	0	0	0	2	0	5	0	0	0	0	0	0	0	8	2	3
ASV_1019	0	0	0	0	0	0	0	0	0	0	0	0	0	0	0	0	0	0	0	0	0	0	0	0	0	0	0	0	0	0	0	0	0	0	0	0	0	0	40	0	0	0	0	0	0	0	0	0	0
ASV_1020	0	0	0	0	0	0	0	0	0	0	0	0	0	0	0	0	0	0	0	0	0	0	0	0	0	0	16	0	0	0	0	0	0	0	0	8	0	0	36	0	0	0	0	0	0	0	0	0	0
ASV_1021	0	0	0	0	0	0	0	0	0	0	0	0	0	0	0	0	0	0	0	0	0	0	0	0	0	9	0	0	0	0	0	0	0	0	0	0	0	0	0	0	0	0	0	0	0	24	0	0	0
ASV_1022	0	0	0	0	0	0	0	0	0	0	0	0	0	0	0	0	0	0	0	0	0	0	0	0	0	0	0	0	0	0	0	0	0	0	0	0	0	0	0	0	0	0	0	0	0	0	0	0	0
ASV_1023	0	0	0	0	0	0	0	0	0	0	0	0	0	0	0	0	0	0	0	0	0	0	0	0	0	0	0	0	0	0	9	0	0	0	0	0	0	0	0	0	0	0	0	0	0	0	0	0	0
ASV_1024	0	0	0	0	0	0	0	0	0	0	0	0	0	0	0	0	0	0	0	0	0	0	0	0	0	0	0	0	0	0	0	0	0	0	0	0	0	12	0	0	0	0	0	0	0	21	0	0	0
ASV_1025	0	5	1	0	14	0	1	0	5	6	0	0	0	0	0	0	0	0	6	1	0	0	1	0	0	0	0	0	12	0	2	0	0	0	0	6	2	0	3	0	0	0	1	3	0	0	0	0	0
ASV_1026	0	0	0	0	0	0	0	0	0	0	0	0	0	0	0	0	0	0	0	0	0	0	0	0	0	0	0	0	0	0	0	0	0	0	0	0	0	0	0	0	0	0	0	0	0	0	0	0	0
ASV_1027	0	17	0	0	0	0	0	0	0	0	0	0	0	0	0	0	0	0	0	0	0	0	0	0	0	0	0	0	0	0	0	0	0	0	0	0	0	0	15	0	0	0	0	0	0	0	12	0	0
ASV_1028	0	0	0	0	0	1	1	0	8	3	0	0	2	5	1	5	0	6	0	1	0	1	4	0	9	4	0	0	5	0	0	0	6	0	2	9	7	5	0	0	0	2	0	3	3	5	0	5	0
ASV_1029	0	0	0	0	0	0	0	0	0	0	0	0	0	0	0	7	0	0	0	0	0	0	0	0	0	0	0	0	0	0	0	0	0	0	0	0	0	0	0	0	0	0	0	4	0	0	0	0	0
ASV_1030	0	42	0	0	0	0	0	0	0	0	37	0	0	0	0	0	3	0	0	23	0	0	1	0	0	0	0	0	0	0	8	0	0	0	6	0	0	0	0	0	0	0	0	0	0	0	0	0	0
ASV_1031	0	0	0	0	0	0	0	0	0	0	0	0	0	0	0	0	0	0	0	0	0	0	0	0	0	0	0	0	0	0	0	0	0	0	0	0	0	0	0	0	0	0	0	0	0	0	0	0	0
ASV_1032	0	0	0	0	0	0	0	0	0	0	0	0	0	0	0	0	0	0	0	4	0	0	0	6	0	4	0	1	0	0	0	0	0	0	0	0	1	5	2	0	0	0	0	2	14	0	0	0	0
ASV_1033	0	0	6	0	0	0	0	0	0	0	0	0	0	0	0	0	0	0	0	0	0	4	0	0	0	0	0	0	0	0	35	0	0	0	0	0	0	0	0	0	0	0	0	0	0	0	0	0	0
ASV_1034	0	0	0	0	0	0	0	0	0	0	14	0	34	0	0	0	0	0	0	0	0	0	0	0	0	18	0	0	0	0	0	0	0	0	10	0	0	0	0	0	0	0	0	0	23	0	0	0	0
ASV_1035	0	0	0	0	0	0	0	0	0	0	0	0	0	0	0	0	0	0	0	0	0	0	0	0	0	0	96	0	0	0	0	0	0	0	0	0	0	0	18	0	0	0	0	0	0	0	0	0	0
ASV_1036	0	0	0	0	0	0	0	0	0	0	0	0	0	0	0	0	0	0	0	0	0	44	0	0	0	0	0	0	0	0	0	0	0	0	0	0	0	0	0	12	0	0	0	0	0	0	0	0	0
ASV_1037	0	0	0	2	0	0	0	0	0	0	0	0	0	0	0	0	0	0	0	0	0	0	0	0	0	0	9	0	0	0	0	0	0	0	0	0	0	0	4	0	0	0	0	0	0	0	0	0	0
ASV_1038	0	0	0	0	0	0	0	0	0	0	0	0	0	0	0	0	0	0	0	0	0	0	0	11	0	0	0	0	0	0	0	0	0	26	0	0	0	0	0	0	0	0	0	0	0	0	0	0	0
ASV_1039	0	0	0	0	0	0	0	0	0	0	0	0	0	0	0	0	0	0	0	0	0	0	0	0	0	0	0	0	0	0	0	0	0	0	0	0	0	0	0	0	0	0	0	0	0	4	30	35	18
ASV_1040	0	0	5	0	0	0	0	0	0	0	0	0	0	0	0	0	0	0	0	0	0	16	0	0	0	0	0	0	0	0	0	0	0	0	0	0	0	0	0	0	0	0	0	0	0	0	0	0	0
ASV_1041	0	0	2	0	19	0	3	0	2	7	0	0	0	0	0	0	0	1	15	0	0	3	0	0	0	0	0	0	15	0	2	0	0	0	0	4	0	0	3	0	0	0	0	1	0	0	0	0	0
ASV_1042	0	0	0	3	39	39	15	0	0	0	0	0	0	0	0	0	0	42	0	0	0	0	0	0	0	0	0	0	9	0	0	0	0	0	0	0	5	0	0	0	7	0	0	0	0	0	0	0	0
ASV_1043	0	0	0	0	0	0	0	0	0	0	0	0	0	0	1	3	0	0	3	0	0	18	4	0	0	0	0	0	0	0	0	0	0	8	0	0	0	0	0	0	0	0	3	4	0	0	0	31	0
ASV_1044	2	3	0	5	0	0	7	0	0	0	0	1	0	0	2	2	0	0	0	2	2	0	2	1	3	2	0	0	1	0	0	1	0	2	0	0	2	1	0	0	0	0	0	2	0	0	0	0	0
ASV_1045	0	0	0	0	0	0	0	0	0	0	11	0	0	0	0	0	0	0	0	0	0	0	0	0	0	0	0	0	0	0	0	0	0	0	0	27	0	0	42	0	0	0	0	0	0	0	14	0	0
ASV_1046	14	0	0	0	0	4	4	0	0	0	0	0	0	0	0	6	0	0	0	0	29	0	0	0	0	0	0	1	0	12	0	0	0	0	0	0	0	0	0	0	0	0	0	0	0	0	0	0	0
ASV_1047	0	0	0	1	0	0	3	0	8	2	0	0	0	0	7	0	0	0	3	0	0	1	2	2	0	0	0	5	0	0	0	0	0	0	0	6	2	5	3	3	0	0	8	0	0	0	0	0	5
ASV_1048	0	0	0	0	0	0	0	0	0	0	0	0	0	0	0	0	0	0	0	0	0	0	0	0	0	0	0	0	0	0	0	0	0	0	0	0	0	0	8	0	0	0	0	0	0	0	46	0	0
ASV_1049	0	0	0	0	0	0	3	0	0	0	0	0	0	0	0	0	0	0	8	0	0	0	0	0	0	1	0	1	0	0	0	0	0	6	0	0	1	0	4	0	0	0	2	0	0	0	0	0	0
ASV_1050	0	0	0	0	0	0	0	0	0	0	3	0	0	0	0	0	0	0	0	10	0	0	0	0	0	0	0	0	0	0	0	0	0	0	0	0	0	0	18	0	0	0	0	0	0	0	3	0	0
ASV_1051	0	0	0	3	0	0	2	0	3	0	0	2	0	0	0	1	10	0	0	0	0	0	2	1	2	2	0	0	0	0	1	0	0	0	0	3	1	2	2	1	1	0	0	2	1	3	10	2	0
ASV_1052	0	0	0	0	0	0	0	0	0	0	0	32	0	0	0	0	0	0	0	0	0	0	0	0	0	0	0	3	0	4	0	0	0	0	0	0	27	0	0	0	0	0	0	0	0	0	0	0	0
ASV_1053	0	0	0	0	0	0	0	0	0	0	9	0	0	0	0	0	0	0	0	0	0	0	0	0	0	0	0	0	0	0	0	0	0	0	0	0	0	0	42	0	0	0	0	0	0	0	0	0	0
ASV_1054	0	0	0	0	0	0	0	0	0	0	0	0	0	0	0	0	2	3	0	4	0	0	0	0	2	4	0	0	0	0	0	0	0	0	0	0	0	0	6	3	0	0	0	0	0	0	0	0	0
ASV_1055	0	0	0	0	0	0	0	0	0	0	0	0	0	0	0	0	0	0	0	0	0	0	0	0	0	0	0	0	0	0	0	0	0	0	0	0	0	0	0	0	0	0	0	0	0	0	0	0	0
ASV_1056	0	0	0	0	0	0	0	0	0	0	0	0	0	0	0	0	0	0	0	0	0	0	0	0	0	0	0	0	0	0	0	0	0	0	0	0	0	0	0	0	0	0	0	0	0	0	0	0	0
ASV_1057	0	0	0	0	0	0	0	0	0	0	0	0	4	0	0	30	0	0	0	0	3	0	0	0	0	0	0	0	0	0	0	0	0	0	0	0	0	0	0	9	0	15	1	0	0	0	0	0	8
ASV_1058	0	0	0	0	0	0	0	0	0	0	0	0	0	0	0	0	0	0	0	0	0	0	0	0	0	0	0	0	0	0	0	0	0	0	0	0	0	0	0	0	0	0	0	0	0	0	0	0	0
ASV_1059	0	0	0	0	0	0	0	0	0	0	0	0	12	0	0	0	0	0	60	0	0	0	0	0	0	0	0	11	0	0	0	0	0	0	0	0	0	0	0	0	2	0	0	0	0	0	0	0	5
ASV_1060	0	0	0	0	0	0	0	0	0	0	0	0	0	0	0	0	0	0	0	0	0	0	0	0	0	0	0	0	0	0	0	0	0	0	0	0	0	0	0	0	0	0	0	0	0	0	0	0	0
ASV_1061	0	0	0	0	1	0	0	0	2	0	2	0	8	0	0	1	2	0	0	0	0	0	0	0	0	1	0	0	0	0	0	0	0	0	0	0	0	0	2	0	0	2	0	0	0	4	4	4	3
ASV_1062	0	0	0	0	0	0	0	0	0	1	1	0	4	0	0	0	0	0	16	0	0	1	0	6	3	5	0	0	0	0	0	0	0	0	0	0	2	5	31	0	0	0	0	2	0	0	0	1	0
ASV_1063	0	0	0	0	0	0	0	0	0	0	0	0	0	0	0	8	0	0	0	0	0	1	0	0	0	2	0	0	0	0	0	0	0	0	0	0	0	0	0	0	3	0	4	0	2	0	0	0	0
ASV_1064	0	0	0	0	0	0	0	0	0	0	0	0	0	0	0	0	0	0	0	0	0	0	0	0	0	13	0	0	0	0	0	0	0	0	31	0	0	0	0	0	0	0	0	0	0	0	0	0	0
ASV_1065	0	0	0	0	0	0	0	0	0	0	12	0	0	0	0	0	0	0	0	0	0	0	0	0	0	0	0	0	0	0	0	0	0	0	0	0	0	0	0	0	0	0	0	0	0	0	0	0	0
ASV_1066	0	0	0	0	0	0	0	0	0	0	0	0	0	0	0	0	0	0	0	0	0	0	0	0	0	0	0	0	0	0	0	0	0	0	0	0	0	0	0	0	0	0	0	0	0	0	0	0	0
ASV_1067	0	0	0	0	0	0	0	0	0	0	0	35	0	0	0	0	0	0	0	0	14	0	0	0	0	0	0	0	0	0	0	0	0	0	0	0	0	0	0	0	0	0	0	0	0	0	0	0	0
ASV_1068	2	13	5	0	0	0	0	0	0	3	2	1	2	0	0	0	0	0	4	3	0	0	0	0	0	0	0	0	0	2	1	1	2	0	1	0	1	0	0	1	0	0	0	2	0	0	2	0	0
ASV_1069	0	0	0	0	0	0	0	0	0	0	0	0	0	0	0	0	0	0	0	0	0	0	0	0	0	0	0	0	0	0	0	0	0	0	0	0	0	0	110	0	0	0	0	0	0	0	0	0	0
ASV_1070	0	0	0	0	0	0	0	0	0	0	0	0	0	0	0	0	0	0	0	0	0	0	0	0	0	0	0	0	0	0	0	0	0	0	0	0	0	0	0	0	0	0	0	0	0	21	0	0	0
ASV_1071	1	0	0	0	0	0	1	0	0	0	0	0	7	0	0	0	1	0	3	0	0	0	0	4	1	0	8	0	5	0	0	0	0	0	0	0	0	3	10	0	0	0	0	0	2	2	3	2	0
ASV_1072	0	0	0	0	0	0	0	0	0	0	0	0	0	0	0	0	0	0	0	0	0	0	0	0	0	0	0	0	0	0	0	0	0	0	0	0	0	0	0	0	0	0	0	0	0	0	0	0	0
ASV_1073	0	0	0	0	0	0	0	0	0	0	0	0	0	0	0	0	0	0	0	0	0	0	0	0	0	0	0	0	0	0	0	0	0	0	0	0	0	0	0	0	0	0	0	0	0	0	0	0	0
ASV_1074	0	4	0	0	0	0	0	0	0	0	6	0	0	0	0	0	0	0	0	9	0	0	0	0	0	0	0	0	0	0	0	0	0	0	0	0	0	0	0	0	0	0	0	0	0	0	0	0	0
ASV_1075	0	36	0	0	0	0	0	0	0	0	9	0	0	0	0	0	0	0	0	0	0	0	0	0	0	0	0	0	0	0	0	0	0	0	0	0	0	0	0	0	0	0	0	0	0	0	0	0	0
ASV_1076	0	0	0	0	0	0	0	0	0	0	0	0	0	0	0	0	0	0	0	0	0	0	0	0	0	0	0	0	9	0	0	0	0	0	0	0	0	0	0	0	0	0	0	0	0	0	0	0	0
ASV_1077	0	0	0	0	0	0	0	0	0	0	0	0	0	0	0	0	0	0	0	0	0	0	0	0	0	0	0	0	0	0	0	0	0	0	0	0	0	0	0	0	0	0	0	0	0	0	0	0	0
ASV_1078	0	0	0	0	0	0	0	0	0	0	52	0	0	0	0	0	0	0	0	0	0	0	0	0	0	0	0	0	0	0	0	0	0	0	0	0	0	0	14	0	0	0	0	0	0	0	27	0	0
ASV_1079	0	0	0	0	0	0	0	0	0	0	7	0	5	0	0	0	0	0	0	0	0	0	0	8	0	0	0	0	3	0	0	0	0	0	0	0	0	3	3	1	0	0	0	0	0	0	0	0	0
ASV_1080	0	0	0	0	0	0	0	0	0	0	0	0	0	0	0	0	0	0	0	0	0	0	0	0	0	0	0	0	0	0	0	0	0	0	0	0	0	0	0	0	0	0	0	0	0	0	0	0	0
ASV_1081	0	2	1	0	0	0	2	0	0	2	0	0	3	1	0	1	3	0	0	1	0	0	0	0	1	3	0	0	2	0	0	0	0	0	0	0	0	0	0	1	0	0	0	0	1	0	0	3	0
ASV_1082	0	0	0	0	0	0	0	0	0	0	0	0	0	0	0	0	0	0	5	15	0	12	0	0	1	0	0	0	0	0	0	0	0	0	0	0	0	0	0	3	0	0	0	1	0	0	0	0	0
ASV_1083	0	0	15	0	0	0	0	0	0	0	0	0	0	0	0	0	0	0	0	0	0	0	0	0	0	0	0	0	0	0	0	0	0	0	0	0	0	0	0	0	0	0	0	0	0	0	0	0	0
ASV_1084	0	0	0	0	0	0	0	0	0	0	0	0	0	0	0	0	0	0	0	0	0	1	0	0	0	0	0	0	0	0	0	0	0	0	0	0	0	0	0	0	34	0	0	0	0	0	0	0	0
ASV_1085	0	0	0	0	0	0	0	0	0	0	31	0	6	0	0	0	0	0	0	0	0	0	0	0	7	0	0	0	0	0	0	0	0	0	0	0	0	0	0	0	0	0	0	0	0	0	0	0	0
ASV_1086	5	0	0	0	0	0	0	0	0	4	0	0	3	0	3	0	0	0	0	0	0	0	0	0	0	0	0	1	0	0	0	0	1	0	0	2	2	0	0	2	3	0	0	0	0	0	0	0	0
ASV_1087	0	22	0	0	0	0	0	0	0	0	0	0	0	0	0	0	0	0	0	14	0	0	0	0	0	0	0	0	0	0	0	0	0	0	0	0	0	0	0	0	0	0	0	0	0	0	0	0	0
ASV_1088	0	0	0	11	0	0	0	0	0	0	10	0	7	0	0	0	1	0	0	0	0	0	0	2	0	0	3	0	0	0	0	0	0	0	0	0	0	0	0	2	0	0	0	0	0	1	2	0	0
ASV_1089	0	0	0	0	0	0	0	0	0	101	0	0	0	0	0	0	0	0	0	0	0	0	0	0	0	0	0	0	0	0	37	0	0	0	0	0	0	0	0	0	0	0	0	0	0	0	0	0	0
ASV_1090	0	0	0	0	0	0	0	0	0	0	0	7	0	0	0	0	0	0	0	0	0	0	0	0	0	0	0	0	0	0	0	0	0	0	0	0	0	0	0	0	0	0	0	0	0	0	0	0	0
ASV_1091	0	0	0	0	0	0	0	0	0	0	0	0	0	0	0	0	0	0	0	0	0	0	0	0	0	0	10	0	0	0	0	0	0	0	0	0	0	0	11	0	0	0	0	0	0	0	0	0	0
ASV_1092	0	0	0	0	0	0	0	0	0	0	0	0	0	0	0	0	0	0	0	0	0	0	0	0	0	0	0	0	0	0	0	0	0	0	0	0	0	0	0	0	0	0	0	0	0	0	0	0	0
ASV_1093	0	0	0	0	0	0	0	0	0	0	0	0	0	0	0	0	0	0	0	0	0	0	0	0	0	0	0	0	0	0	0	0	0	0	0	0	0	0	0	0	0	0	0	0	0	0	0	0	0
ASV_1094	0	0	0	0	0	0	0	0	0	3	0	0	0	2	0	0	0	0	0	0	0	1	1	0	1	1	0	0	0	2	2	0	0	0	0	0	0	1	0	0	0	2	2	0	0	4	0	0	0
ASV_1095	0	0	0	0	0	0	0	0	0	0	0	0	0	0	0	0	0	0	15	0	0	0	0	0	0	0	0	0	0	3	0	0	0	0	0	0	0	0	0	3	0	0	0	0	0	0	0	0	0
ASV_1096	0	0	0	0	0	0	0	0	0	0	0	0	0	0	0	0	0	0	0	0	0	0	0	0	0	0	0	0	0	0	0	0	0	0	0	0	0	0	59	0	0	0	0	0	0	0	0	0	0
ASV_1097	0	0	0	0	0	0	0	0	0	0	28	0	0	0	0	0	0	0	0	3	0	0	0	0	0	0	0	0	0	0	0	0	0	0	0	0	0	0	20	0	0	0	0	0	0	0	0	0	0
ASV_1098	0	0	0	0	0	0	0	0	0	0	1	0	4	0	0	0	0	0	0	0	0	0	0	0	0	4	2	0	0	0	0	0	0	0	0	0	0	0	0	0	0	0	0	0	0	0	0	0	0
ASV_1099	0	0	0	0	0	0	0	0	0	0	0	16	0	0	0	0	0	0	0	0	0	0	0	0	0	0	0	0	0	0	0	0	0	0	0	0	0	0	0	0	0	0	0	0	0	0	0	0	0
ASV_1100	0	0	0	0	0	0	0	0	0	0	0	88	0	0	0	0	0	0	22	0	0	0	0	0	0	0	0	0	0	0	0	0	0	0	0	0	0	0	0	25	0	0	0	0	0	0	0	0	0
ASV_1101	0	0	0	0	0	0	0	0	0	0	0	0	0	0	0	0	27	0	0	0	0	0	0	0	0	9	0	0	0	0	0	0	0	0	10	0	0	0	0	0	0	0	0	0	0	0	0	0	0
ASV_1102	0	0	0	20	0	0	0	0	0	0	0	0	0	0	0	0	0	0	0	0	0	0	0	0	0	0	0	2	0	0	0	0	0	0	0	0	6	0	0	0	0	0	0	0	0	0	0	0	0
ASV_1103	0	0	0	0	0	0	0	0	1	0	0	0	1	0	0	0	0	3	1	0	0	0	0	0	1	0	0	0	0	0	0	0	0	2	0	1	0	0	14	1	2	2	0	0	0	0	0	0	1
ASV_1104	0	0	0	0	0	0	0	0	0	0	4	0	6	0	0	0	14	0	2	0	0	4	0	2	0	0	4	0	1	0	1	0	0	4	0	0	0	0	3	0	0	1	0	0	0	0	0	0	9
ASV_1105	0	0	0	0	0	0	0	0	0	0	0	0	0	0	0	0	0	0	0	0	0	0	90	0	0	0	0	0	0	0	0	0	0	0	0	0	0	0	0	0	0	0	0	0	0	0	0	0	0
ASV_1106	0	0	0	0	0	0	0	0	0	0	0	0	0	0	0	0	0	0	0	0	0	0	0	0	0	0	0	0	0	0	0	0	0	0	0	0	0	0	0	0	0	0	0	0	0	0	0	0	0
ASV_1107	2	0	0	0	0	6	1	5	0	0	0	0	0	0	0	0	0	9	0	0	7	0	0	0	0	0	0	0	0	0	0	0	0	0	0	0	26	0	0	0	0	0	0	0	1	0	0	0	0
ASV_1108	0	0	0	0	0	0	0	0	0	0	0	0	0	0	0	0	0	0	0	0	0	0	0	0	0	0	0	8	0	0	0	0	0	0	0	0	27	0	0	0	4	0	0	0	0	0	0	0	0
ASV_1109	0	2	0	0	0	0	0	0	0	0	0	0	0	0	0	0	0	0	0	22	0	0	0	0	0	0	0	0	0	0	0	0	0	0	0	0	0	0	8	0	0	0	0	0	0	0	16	0	0
ASV_1110	0	0	0	0	0	0	0	0	0	0	8	0	0	0	0	0	0	0	0	6	0	0	0	0	0	0	0	0	0	0	0	0	0	0	0	0	0	0	9	0	0	0	0	0	0	0	8	0	0
ASV_1111	0	0	0	0	0	0	0	0	0	0	0	0	0	0	0	0	0	0	0	0	0	0	7	0	0	0	0	0	0	0	0	0	0	0	0	0	0	0	0	0	0	13	0	0	0	0	0	0	0
ASV_1112	0	0	0	0	0	0	0	0	0	0	0	0	0	0	0	0	0	0	0	4	0	0	0	0	0	0	0	0	0	0	0	0	0	0	0	0	0	0	31	0	0	0	0	0	0	0	0	0	0
ASV_1113	0	0	0	0	0	0	0	0	0	0	0	0	0	0	0	0	0	0	0	0	0	0	0	0	0	0	0	0	0	0	0	0	0	0	0	0	0	0	8	0	0	0	0	0	0	0	0	0	0
ASV_1114	0	0	0	0	0	0	0	0	0	0	0	0	0	0	0	0	0	0	0	0	0	0	0	0	0	0	0	0	0	0	0	0	0	0	0	0	0	0	0	0	0	0	0	0	0	0	0	0	0
ASV_1115	0	0	0	0	0	0	0	0	0	0	11	0	0	0	0	0	0	0	0	21	0	33	9	8	11	0	15	0	0	0	0	0	0	0	0	0	0	0	0	0	0	0	0	10	0	0	0	0	0
ASV_1116	0	0	0	0	0	0	0	0	0	0	0	0	0	0	0	0	0	0	0	14	0	0	0	0	0	0	18	0	0	0	0	0	0	0	0	0	0	0	35	0	0	0	0	0	0	0	0	0	0
ASV_1117	0	0	0	0	0	0	0	0	0	0	0	0	0	0	0	0	0	0	2	0	0	0	0	0	0	0	0	0	0	0	0	0	0	0	0	0	0	0	0	0	0	0	0	0	0	0	0	67	0
ASV_1118	0	0	0	3	5	0	0	0	1	6	0	0	0	6	0	0	5	0	0	0	2	0	0	0	0	3	0	4	0	0	0	0	0	0	1	0	1	5	0	0	2	0	0	0	13	0	0	0	0
ASV_1119	11	0	0	0	10	1	0	0	0	0	0	0	0	0	3	1	0	0	0	0	13	0	0	0	0	0	0	0	0	0	0	0	0	0	0	0	0	0	0	0	0	0	0	0	0	0	0	0	0
ASV_1120	0	0	0	0	0	0	0	0	0	0	0	0	0	0	0	0	0	0	9	0	0	0	0	0	0	0	0	0	0	0	0	0	0	0	0	0	0	0	0	0	0	0	0	0	0	0	0	0	0
ASV_1121	0	0	0	0	0	0	0	0	0	0	0	0	0	0	0	0	0	0	49	0	0	0	0	0	0	0	0	0	0	0	0	0	0	0	0	0	18	0	0	0	0	0	0	0	0	0	0	0	0
ASV_1122	0	0	0	0	0	0	0	0	0	0	0	0	0	0	0	0	0	0	0	0	0	0	0	0	0	0	0	0	4	0	0	0	0	0	9	0	0	0	0	0	0	0	0	0	0	0	0	0	0
ASV_1123	0	0	0	0	0	0	0	0	0	0	0	0	0	0	0	0	0	0	0	0	0	0	0	0	0	0	0	0	0	0	0	0	0	0	0	0	0	0	0	0	0	0	0	0	0	0	0	30	0
ASV_1124	1	0	0	0	0	0	2	0	0	1	0	1	3	0	2	2	1	0	0	1	0	0	1	0	0	2	0	0	0	0	0	0	0	5	0	2	5	1	1	1	9	3	0	0	6	2	0	1	0
ASV_1125	0	0	0	0	0	0	0	0	0	0	0	0	0	0	0	0	0	0	32	0	0	0	0	0	0	0	0	0	0	0	0	0	0	0	0	0	0	0	0	0	0	0	0	0	0	0	0	0	0
ASV_1126	0	0	0	0	0	0	0	0	0	0	0	0	0	0	0	0	0	0	0	0	0	0	0	0	0	0	0	0	0	0	0	0	0	0	0	0	0	0	0	0	0	0	0	0	0	0	0	0	0
ASV_1127	3	0	0	0	1	3	0	0	0	2	0	0	0	2	0	2	0	0	2	0	0	0	0	0	0	15	3	2	0	0	0	0	0	0	0	0	8	4	3	0	0	0	0	0	4	0	2	0	0
ASV_1128	0	0	0	0	0	5	0	0	0	0	2	0	72	0	0	0	0	0	0	10	0	0	0	0	0	0	0	0	0	0	0	0	0	0	0	0	0	0	0	0	0	0	0	0	0	0	0	0	0
ASV_1129	0	0	0	0	0	0	0	0	0	0	0	0	0	0	0	0	0	0	0	0	14	0	0	0	0	0	0	0	0	49	0	0	0	0	0	0	0	0	0	0	0	0	0	0	0	0	0	0	0
ASV_1130	0	0	0	0	0	0	0	0	0	0	0	0	0	0	0	0	0	0	0	0	0	0	0	0	0	0	0	0	0	0	0	0	0	55	0	0	0	67	0	0	0	0	0	0	0	0	0	0	0
ASV_1131	0	0	0	0	0	0	0	0	0	0	0	0	0	0	0	0	0	0	0	0	0	0	0	0	0	0	0	0	0	0	0	0	0	0	0	0	0	0	0	0	0	0	0	0	0	0	0	0	0
ASV_1132	0	0	0	0	0	0	0	0	0	0	0	0	0	0	0	0	0	0	0	0	0	0	0	0	0	0	0	0	0	0	0	0	0	0	0	0	0	0	0	0	0	0	0	0	0	0	0	0	0
ASV_1133	0	0	0	3	0	0	0	0	0	0	0	0	0	0	0	0	0	0	0	0	0	0	0	0	0	0	0	2	0	0	0	0	0	0	0	0	9	0	0	0	4	0	0	0	0	0	0	0	0
ASV_1134	0	0	0	0	0	0	0	0	0	0	0	0	0	0	0	0	19	0	0	0	0	0	0	0	0	0	0	0	0	0	0	0	0	0	0	0	0	0	0	0	0	0	0	0	0	0	0	0	0
ASV_1135	0	20	0	0	0	0	0	0	0	0	7	0	0	0	0	0	0	0	0	14	0	0	0	0	0	0	0	0	0	0	0	0	0	0	0	0	0	0	23	0	0	0	0	0	0	0	0	0	0
ASV_1136	0	0	0	0	0	0	0	0	0	0	0	0	0	0	0	0	0	0	0	0	0	0	0	0	0	0	0	0	0	0	0	0	0	0	0	0	0	0	0	0	0	0	0	0	0	0	0	0	0
ASV_1137	0	0	1	0	0	1	2	0	0	0	0	0	0	0	0	0	0	0	0	0	0	0	0	0	0	3	0	0	0	0	1	0	2	0	0	0	0	0	0	0	2	0	0	0	0	0	0	1	0
ASV_1138	0	0	0	0	0	0	0	0	0	0	0	0	0	0	0	0	0	0	0	0	0	0	0	0	0	0	0	0	0	0	0	0	0	0	0	0	0	0	0	0	0	0	0	0	0	0	0	0	0
ASV_1139	0	0	0	8	15	0	9	0	0	0	0	0	0	0	0	0	0	0	3	0	2	2	0	0	0	2	0	0	0	2	1	0	0	0	0	0	6	0	0	0	0	0	0	4	5	0	0	0	0
ASV_1140	0	2	1	0	1	1	0	0	0	0	0	0	0	0	0	2	0	0	10	0	0	0	1	0	0	1	0	0	0	0	0	0	0	0	0	0	3	0	0	0	3	0	0	0	0	0	0	0	0
ASV_1141	0	0	0	0	0	0	0	0	0	0	0	0	0	0	18	0	0	0	0	0	0	0	0	0	0	0	0	0	0	0	0	0	19	12	0	0	0	0	0	0	0	0	0	0	0	0	0	0	0
ASV_1142	0	0	0	0	0	0	0	0	0	0	0	0	0	0	0	0	0	0	0	0	0	0	0	0	0	4	0	0	0	0	0	0	0	0	0	0	0	14	0	0	0	0	0	0	0	0	0	0	0
ASV_1143	0	0	0	0	0	0	0	0	0	0	0	0	0	0	0	0	0	0	0	0	0	0	0	0	0	0	0	0	0	0	0	0	0	0	0	0	0	0	8	0	0	0	0	0	0	0	0	0	0
ASV_1144	0	53	0	0	0	0	0	0	0	0	0	0	0	0	0	0	0	0	0	0	0	0	0	0	0	0	0	0	0	0	0	0	0	0	0	0	0	0	0	0	0	0	0	0	0	0	0	0	0
ASV_1145	0	0	0	2	0	0	0	0	0	0	0	0	0	0	0	0	0	0	6	0	0	0	0	0	0	0	0	0	0	0	0	0	0	0	0	0	0	0	0	0	0	0	0	0	0	0	0	0	0
ASV_1146	0	0	0	0	0	0	0	0	0	0	0	0	4	0	0	0	0	0	0	0	0	0	0	0	0	0	0	13	0	0	0	0	0	0	0	0	27	0	0	0	11	0	0	0	0	0	0	0	18
ASV_1147	0	0	0	0	0	0	0	0	0	0	0	0	0	0	0	0	0	0	0	0	0	0	0	0	0	0	0	0	0	0	0	0	0	0	0	0	9	0	0	0	8	0	0	0	0	0	0	0	0
ASV_1148	0	0	0	0	0	0	0	0	0	0	0	0	0	0	0	0	0	0	0	0	0	0	0	0	0	0	0	0	0	0	0	0	0	0	0	0	0	0	0	0	0	0	0	0	0	0	0	0	0
ASV_1149	0	0	0	0	0	0	0	0	9	0	0	0	0	0	0	0	0	4	0	0	20	0	0	0	0	0	0	0	0	11	0	0	0	0	0	0	0	0	0	0	0	0	0	0	0	0	0	0	0
ASV_1150	15	0	0	0	7	0	0	0	0	36	0	0	0	7	0	0	0	0	0	0	0	0	0	0	0	0	0	0	0	0	0	0	0	0	0	0	0	0	0	0	0	0	0	0	0	0	0	0	0
ASV_1151	0	0	0	0	0	0	0	0	0	0	0	0	0	0	0	0	0	0	0	0	0	0	0	0	0	0	0	0	0	0	0	0	0	0	0	0	0	0	0	0	0	0	0	0	0	0	0	0	0
ASV_1152	0	1	0	0	0	0	0	0	0	0	1	0	0	0	0	5	5	0	0	3	0	0	0	0	0	0	0	0	0	0	0	0	0	1	0	0	0	3	1	0	0	2	0	0	0	0	4	2	2
ASV_1153	3	0	0	0	10	0	0	0	1	0	17	0	0	0	5	3	0	0	0	0	4	0	0	0	0	18	1	0	0	0	0	0	0	0	0	0	0	1	0	1	2	3	16	0	11	0	0	0	0
ASV_1154	0	0	2	0	0	0	0	0	0	0	0	0	0	0	0	0	0	0	0	0	0	0	0	0	0	0	0	0	0	0	0	0	0	0	0	0	0	0	0	0	0	0	0	0	0	0	0	0	0
ASV_1155	0	0	0	0	0	0	0	0	0	0	0	0	0	0	0	0	0	0	0	0	2	0	0	0	0	0	0	0	0	0	2	0	0	0	0	0	0	1	0	0	0	0	0	0	0	0	4	1	0
ASV_1156	0	0	0	0	0	0	0	0	0	0	0	0	0	0	0	0	0	0	0	0	0	0	0	0	0	0	0	0	0	0	0	0	0	0	0	0	0	0	0	0	0	0	0	0	0	0	0	0	0
ASV_1157	0	0	0	0	0	0	0	0	0	0	0	0	0	0	0	0	0	0	0	0	0	0	0	0	0	0	0	0	0	0	0	0	0	0	0	0	0	0	0	0	0	0	0	0	0	0	0	0	0
ASV_1158	0	0	0	0	0	0	0	0	0	0	0	0	0	0	0	0	0	0	0	0	0	0	0	0	0	0	0	0	0	0	0	0	0	0	0	0	0	0	29	0	0	0	0	0	0	0	0	0	0
ASV_1159	0	0	0	0	0	0	0	0	0	0	0	0	0	0	0	0	0	0	0	0	0	0	0	0	0	0	0	0	0	0	0	0	0	0	0	0	0	0	8	0	0	0	0	0	0	0	80	0	0
ASV_1160	0	0	0	0	0	0	0	0	0	0	0	0	0	0	0	0	0	0	0	0	0	0	0	0	0	0	0	0	0	0	0	0	0	0	0	0	0	0	0	0	0	0	0	0	0	0	0	0	0
ASV_1161	1	0	0	0	3	4	1	7	0	5	0	0	0	0	4	0	0	2	0	0	0	0	0	0	0	1	1	0	0	0	0	0	0	0	0	4	1	0	0	0	0	0	3	0	0	0	0	0	0
ASV_1162	0	0	0	0	0	0	1	0	0	1	3	0	0	0	9	0	1	0	2	4	0	0	0	0	0	0	0	0	0	3	0	0	0	0	0	0	0	0	0	0	0	0	1	0	0	1	0	0	0
ASV_1163	0	0	0	0	0	0	0	0	0	0	0	0	0	0	0	0	0	0	27	0	0	0	0	0	0	0	0	33	0	0	0	0	0	0	0	0	10	0	0	0	0	0	0	0	0	0	0	0	0
ASV_1164	0	0	0	0	0	0	0	0	0	0	0	0	0	0	0	0	0	0	0	0	0	0	0	0	0	0	0	0	7	0	0	0	0	0	0	0	0	0	0	0	0	0	0	0	0	0	0	0	0
ASV_1165	0	0	0	0	0	0	0	0	0	0	0	0	0	0	0	0	0	0	0	0	0	0	0	0	0	0	0	0	0	0	0	0	0	0	0	0	0	0	0	0	0	0	0	0	0	0	0	0	0
ASV_1166	0	14	0	0	0	0	0	0	0	0	0	0	0	0	0	0	0	0	0	0	0	0	0	0	0	0	0	0	0	0	0	0	0	0	0	0	0	0	0	0	0	0	0	0	0	0	0	0	0
ASV_1167	0	0	0	1	1	0	2	1	0	0	0	0	1	0	0	0	0	0	2	0	0	0	0	0	0	0	2	0	0	0	0	0	0	0	1	1	0	1	2	0	0	0	0	0	0	0	0	0	0
ASV_1168	0	0	0	0	0	0	0	0	0	0	0	30	0	0	0	0	0	0	0	0	0	0	0	0	0	0	0	0	0	0	0	0	0	0	0	0	0	0	0	0	0	0	0	0	0	0	0	0	0
ASV_1169	0	0	0	0	0	0	0	0	0	0	0	0	0	0	0	0	0	0	8	1	0	0	0	1	0	0	0	0	0	0	0	0	0	0	0	0	0	0	5	0	0	0	0	0	0	0	0	0	8
ASV_1170	0	3	0	0	0	0	0	0	0	0	0	0	7	0	0	0	0	0	0	0	0	1	0	2	0	0	0	0	6	0	0	0	0	0	0	0	0	0	3	0	0	0	0	0	0	4	0	0	0
ASV_1171	0	0	0	0	0	0	7	0	0	0	0	0	0	0	0	0	0	0	0	0	0	0	0	0	0	0	0	0	0	0	0	0	0	0	0	0	0	0	0	0	0	0	0	0	0	0	0	0	0
ASV_1172	0	0	0	0	0	0	0	0	0	7	8	0	0	0	0	0	0	16	0	5	0	0	0	0	0	0	0	0	0	1	0	0	0	0	0	0	0	0	0	0	0	0	0	0	1	0	0	0	0
ASV_1173	0	0	0	0	0	0	0	0	0	0	0	0	2	0	0	20	0	0	0	0	6	0	0	0	0	0	0	0	0	0	0	0	0	0	0	0	0	0	0	5	0	11	4	0	0	0	0	0	3
ASV_1174	0	0	0	0	49	0	0	0	0	0	0	0	0	0	0	0	0	0	0	0	0	0	0	0	0	0	0	0	0	0	0	0	0	0	0	0	0	0	0	0	0	0	0	0	0	0	0	0	0
ASV_1175	0	0	0	0	0	0	0	0	0	3	2	0	0	0	1	0	0	0	11	2	0	0	0	0	2	7	0	0	2	0	0	0	3	4	0	1	0	3	0	3	0	0	0	0	3	0	0	0	0
ASV_1176	0	0	0	0	0	0	0	0	0	5	0	0	3	0	0	0	0	0	0	0	0	0	0	0	0	0	0	0	0	0	0	0	0	0	0	0	0	0	0	0	0	0	0	0	0	0	0	0	53
ASV_1177	0	0	0	0	0	0	0	0	0	0	0	0	0	0	0	0	0	0	0	0	0	0	0	0	0	0	0	0	0	45	0	0	0	0	0	0	48	0	0	0	0	0	0	0	0	0	0	0	0
ASV_1178	0	44	0	0	0	0	0	0	0	0	10	0	0	0	0	0	0	0	0	0	0	0	0	0	0	0	0	0	0	0	0	0	0	0	0	0	0	0	18	0	0	0	0	0	0	0	30	0	0
ASV_1179	0	0	0	0	1	0	0	0	0	0	0	0	0	0	0	0	0	0	0	0	0	0	0	0	0	0	0	0	0	0	0	0	0	0	0	0	0	0	0	0	0	0	0	0	0	0	0	0	0
ASV_1180	0	0	0	0	0	0	0	0	0	0	0	0	0	0	0	0	0	0	0	0	0	0	0	0	0	0	0	0	0	0	0	0	0	0	0	0	0	0	0	0	0	0	0	0	0	0	0	0	0
ASV_1181	0	0	0	1	0	0	0	0	0	0	0	0	0	0	0	0	0	1	3	0	0	0	0	0	4	0	3	0	0	6	0	0	0	0	0	0	0	0	0	6	0	0	0	0	1	0	0	0	0
ASV_1182	0	0	0	0	0	0	0	0	0	0	0	0	9	0	0	0	0	0	0	0	0	0	0	0	0	0	0	0	0	0	0	0	0	0	0	0	0	0	0	0	0	0	0	0	0	0	0	0	0
ASV_1183	0	0	0	0	0	0	0	0	0	0	0	0	0	0	0	0	0	0	12	0	0	0	0	0	0	0	0	0	0	0	0	0	0	0	0	0	0	0	0	4	0	0	0	0	0	0	0	47	0
ASV_1184	0	0	0	0	0	0	0	0	4	0	0	0	0	0	0	0	0	0	0	0	0	0	0	0	0	0	0	41	1	0	0	0	0	2	4	0	0	0	0	0	0	0	0	0	0	0	0	0	0
ASV_1185	1	0	0	1	0	2	1	0	0	0	1	0	0	0	0	0	0	1	0	0	0	1	1	0	0	0	1	0	0	0	0	0	0	3	1	0	0	0	0	1	1	0	0	0	1	6	0	0	0
ASV_1186	1	0	0	1	0	0	0	0	11	7	2	0	0	0	0	0	3	2	1	0	0	1	0	0	0	1	1	16	0	4	4	0	1	0	1	3	9	0	2	0	2	0	0	0	0	0	0	0	0
ASV_1187	0	0	0	0	0	0	0	0	0	30	0	0	0	0	0	0	0	0	0	0	0	5	0	0	0	0	0	0	0	0	3	0	0	0	0	0	0	0	0	0	0	0	0	0	0	0	0	0	0
ASV_1188	0	0	0	0	0	0	0	0	0	0	0	2	0	0	0	0	0	0	0	0	0	0	0	0	0	3	1	0	3	0	0	0	0	1	2	0	0	0	2	5	0	0	0	0	0	0	1	0	3
ASV_1189	0	0	0	0	0	0	0	0	0	0	0	0	0	0	0	0	0	0	0	0	0	0	0	0	0	35	0	0	0	0	0	0	0	0	61	0	0	0	0	0	0	0	0	0	0	0	0	0	0
ASV_1190	0	0	0	0	0	1	0	0	0	0	0	0	0	0	0	0	0	0	0	0	0	0	0	0	0	0	0	0	0	0	0	0	0	0	0	0	0	0	0	0	0	0	0	0	0	0	0	0	0
ASV_1191	0	0	0	0	0	0	0	0	15	0	0	0	0	0	0	0	1	0	7	0	2	0	0	0	4	0	19	1	0	0	0	0	0	0	0	0	0	0	12	1	0	0	0	0	1	0	0	0	0
ASV_1192	0	0	0	0	0	0	0	0	0	0	0	0	0	0	0	0	0	0	0	0	0	0	0	0	0	0	0	0	0	0	0	0	0	0	0	0	0	0	0	0	0	0	0	0	0	0	0	0	0
ASV_1193	0	5	0	0	0	0	0	0	0	0	0	0	0	0	0	0	0	0	0	19	0	0	0	0	0	0	0	0	0	0	0	0	0	0	0	0	0	0	0	0	0	0	0	0	0	0	0	0	0
ASV_1194	0	0	0	0	0	0	0	0	0	0	0	0	0	0	0	0	0	0	0	0	0	0	0	0	0	0	0	0	0	0	0	0	0	0	0	0	0	0	15	0	0	0	0	0	0	0	25	0	0
ASV_1195	0	0	0	0	0	0	0	0	0	0	0	0	0	0	0	0	0	0	0	0	0	0	0	0	0	0	0	0	0	0	0	0	0	0	0	0	0	0	0	0	0	0	0	0	0	0	0	0	0
ASV_1196	0	0	0	0	0	0	0	0	0	0	0	0	0	0	0	0	0	0	0	0	0	0	0	0	0	0	0	0	0	0	0	0	0	0	0	0	0	0	0	0	0	0	0	0	0	0	0	0	0
ASV_1197	1	0	1	0	0	0	0	0	0	0	0	0	2	0	0	2	7	2	6	0	2	0	0	1	0	0	3	7	7	0	0	0	10	0	2	2	1	0	15	0	0	0	0	0	1	0	0	0	0
ASV_1198	0	0	2	0	0	0	0	0	0	0	0	0	6	0	0	0	0	0	3	0	0	0	0	0	0	0	0	1	3	0	0	0	0	0	0	0	0	0	0	0	0	0	0	0	0	0	1	0	0
ASV_1199	0	0	0	0	0	0	0	0	0	0	0	0	0	0	0	0	0	0	0	0	0	0	0	0	0	22	0	0	0	0	0	0	0	0	0	0	0	0	0	0	0	0	0	0	0	12	0	0	0
ASV_1200	0	0	0	0	0	0	0	0	0	0	0	0	0	0	0	0	39	0	0	0	0	0	0	0	0	16	0	0	4	0	0	0	0	0	0	0	0	0	0	0	0	0	0	0	0	30	0	0	0
ASV_1201	0	0	0	0	0	0	0	0	6	0	0	0	0	0	0	0	0	0	0	0	0	3	0	0	0	2	0	0	0	0	0	0	0	0	0	0	2	0	0	0	4	0	0	0	10	0	0	0	0
ASV_1202	0	0	0	0	0	0	0	0	0	0	0	0	0	0	0	0	0	0	0	26	0	0	0	0	0	0	0	0	0	0	0	0	0	0	0	0	0	0	0	0	0	0	0	0	0	0	0	0	0
ASV_1203	0	0	0	0	0	0	0	0	0	0	0	0	0	0	0	0	0	0	0	0	0	0	0	0	0	0	0	31	0	0	0	0	0	0	0	0	0	0	0	17	0	0	0	0	0	0	0	0	0
ASV_1204	0	0	0	0	0	0	0	0	0	0	0	0	0	0	0	0	0	0	0	0	0	0	0	0	0	0	0	0	0	0	0	0	0	0	0	0	0	0	0	0	0	0	0	0	0	0	0	53	0
ASV_1205	0	0	0	0	0	0	0	0	0	0	0	0	0	0	0	0	0	0	0	0	0	17	0	0	0	0	0	0	0	0	0	0	0	0	0	0	0	0	0	0	0	0	0	0	0	0	0	0	0
ASV_1206	0	0	0	0	0	0	0	0	0	0	0	0	0	0	0	0	0	0	0	0	0	0	0	0	0	0	0	0	0	0	0	0	0	0	0	1	0	0	0	0	0	0	0	0	0	0	0	0	0
ASV_1207	0	0	0	0	0	0	0	0	0	0	0	0	0	0	0	0	0	0	0	0	0	0	0	0	0	0	0	0	0	0	0	0	0	0	0	0	0	0	62	0	0	0	0	0	0	0	0	0	0
ASV_1208	0	0	0	0	0	0	0	0	0	0	0	0	0	0	0	0	0	0	0	0	0	0	0	0	0	0	0	0	0	0	0	0	0	0	0	0	0	0	0	0	0	0	0	0	0	0	0	0	0
ASV_1209	0	0	0	0	0	0	0	0	0	0	0	0	0	0	0	0	1	0	0	0	0	0	0	30	3	0	9	0	0	0	0	0	0	0	0	0	0	0	8	0	0	0	0	0	0	0	0	0	0
ASV_1210	0	0	0	0	0	0	0	0	0	0	0	0	0	0	0	0	0	0	0	7	0	0	0	0	0	0	0	0	0	0	0	0	0	0	0	0	0	0	26	0	0	0	0	0	0	0	0	0	0
ASV_1211	0	0	0	0	0	0	0	0	0	0	0	0	0	0	0	0	0	0	0	0	0	0	0	0	0	0	0	0	12	0	0	0	0	0	0	0	0	0	0	0	0	0	0	0	0	0	0	0	0
ASV_1212	0	0	0	0	0	0	0	0	0	0	0	0	0	0	0	0	0	0	0	0	0	0	0	0	0	0	0	0	0	0	0	0	0	0	0	0	0	0	0	0	0	0	0	0	0	0	0	0	0
ASV_1213	0	1	0	0	1	0	0	0	2	0	0	0	1	0	0	0	0	3	0	4	0	3	0	0	1	0	0	0	0	2	0	0	1	0	0	0	0	0	1	0	0	0	1	1	0	0	0	0	0
ASV_1214	0	0	0	0	0	0	0	0	0	0	0	0	0	0	0	0	0	0	0	0	0	0	0	0	0	0	16	0	0	0	0	0	0	0	0	0	0	0	5	0	0	0	0	0	0	0	0	0	0
ASV_1215	0	0	0	0	0	0	0	31	0	0	5	0	0	0	0	0	0	0	0	0	0	0	0	0	0	0	0	0	0	0	0	0	0	0	0	0	0	0	0	0	0	0	0	0	28	0	0	0	0
ASV_1216	0	0	0	0	0	0	0	0	0	0	0	0	0	0	0	0	0	0	0	0	0	0	0	0	0	0	0	0	0	0	0	0	0	0	0	0	0	0	0	0	0	0	0	0	0	0	0	0	0
ASV_1217	2	0	0	0	0	0	0	0	4	0	2	0	0	0	0	0	0	0	0	7	0	4	0	0	0	1	3	0	10	0	2	0	0	0	0	0	0	1	0	0	0	0	0	0	0	0	0	0	0
ASV_1218	0	0	0	0	0	0	0	0	0	0	21	0	0	0	0	0	0	0	0	6	0	0	0	0	0	0	0	0	0	0	0	0	0	0	0	0	0	0	0	0	0	0	0	0	0	0	26	0	0
ASV_1219	0	0	0	0	0	0	0	0	0	0	0	0	0	0	0	0	0	0	0	0	0	0	0	0	0	0	0	0	0	0	0	0	0	0	0	0	0	0	0	0	0	0	0	0	0	0	0	0	0
ASV_1220	0	0	0	0	0	0	0	0	0	0	0	0	0	0	0	0	0	0	42	0	0	0	0	0	0	0	0	0	0	0	0	0	0	0	0	0	0	0	0	0	0	0	0	0	0	0	0	0	0
ASV_1221	0	0	0	0	50	0	0	0	0	11	0	0	0	0	0	0	5	0	0	0	3	0	0	0	0	0	0	0	0	0	0	0	0	9	0	0	0	0	0	0	13	0	0	0	0	0	0	0	0
ASV_1222	0	0	0	0	0	0	0	0	0	0	0	0	0	0	0	0	0	0	0	4	0	6	0	0	0	1	4	0	0	0	0	0	1	0	0	0	0	0	0	0	0	0	0	0	0	0	0	0	1
ASV_1223	0	0	0	0	0	0	0	0	0	0	0	0	0	0	0	0	0	0	0	1	0	0	0	0	0	0	0	0	0	0	0	0	0	0	0	0	0	0	0	0	0	0	0	0	0	0	0	0	0
ASV_1224	0	0	0	0	0	0	0	0	0	0	0	0	0	0	0	0	0	0	0	0	0	0	0	0	0	0	0	0	0	0	0	0	0	0	0	0	0	0	8	0	0	0	0	0	0	0	0	0	0
ASV_1225	16	0	0	0	0	0	0	0	0	0	0	0	0	0	0	0	0	14	0	0	26	0	0	0	0	0	0	0	0	0	0	0	0	0	0	0	0	0	0	4	0	0	4	0	0	0	0	0	0
ASV_1226	0	13	0	0	0	0	0	0	0	0	15	0	0	0	0	0	0	0	0	6	0	0	0	0	0	0	0	0	0	0	0	0	0	0	0	0	0	0	11	0	0	0	0	0	0	0	0	0	0
ASV_1227	0	0	0	0	0	0	0	0	32	0	0	0	0	0	0	0	0	0	0	0	0	0	0	0	0	0	0	0	0	0	0	0	0	0	0	0	0	0	0	0	0	0	0	0	0	0	0	0	0
ASV_1228	0	0	0	0	0	0	0	0	0	0	0	0	0	2	0	0	0	0	0	0	0	0	0	0	0	0	0	0	0	0	0	0	0	0	0	0	0	0	0	0	0	4	0	0	0	0	0	0	0
ASV_1229	0	0	0	0	0	0	0	0	0	0	0	0	0	0	0	0	0	0	0	0	0	0	0	0	0	0	0	0	0	0	0	0	0	0	0	0	0	0	0	0	0	0	0	0	0	0	0	0	0
ASV_1230	0	2	0	0	0	0	0	0	0	0	0	0	0	0	0	0	0	0	0	0	0	0	0	0	0	0	0	0	0	0	0	0	0	0	0	0	0	0	4	0	0	0	0	0	0	0	0	0	0
ASV_1231	0	2	0	0	1	2	0	3	0	0	0	0	1	0	0	0	0	0	3	0	1	0	2	0	0	0	0	0	0	0	0	0	0	0	0	0	1	0	0	0	2	0	2	1	0	0	0	0	0
ASV_1232	0	0	0	0	0	0	0	0	0	0	1	0	0	0	0	0	0	0	0	0	0	0	0	0	0	4	0	0	0	0	0	0	0	0	0	0	0	0	0	0	0	0	0	0	0	0	2	0	0
ASV_1233	0	0	0	0	0	0	0	0	0	0	0	0	0	0	0	0	0	0	0	0	0	0	0	0	0	0	0	0	0	0	0	0	0	0	0	0	0	0	0	0	0	0	0	0	0	0	20	0	0
ASV_1234	0	0	0	4	4	13	2	0	0	0	0	0	0	1	0	0	0	0	0	0	0	0	0	0	0	0	0	0	0	0	0	0	0	0	3	0	0	2	0	0	0	2	0	0	6	0	0	0	0
ASV_1235	0	6	0	0	0	0	0	0	0	0	0	0	0	0	0	0	0	0	0	0	0	0	0	0	0	0	0	0	0	0	0	0	0	0	0	0	0	0	0	0	0	0	0	0	0	0	0	0	0
ASV_1236	0	0	0	0	0	0	0	0	0	0	3	0	0	0	0	0	0	0	0	3	0	0	0	0	0	0	0	0	0	0	0	0	0	0	0	0	0	0	21	0	0	0	0	0	0	0	0	0	0
ASV_1237	0	0	0	0	0	0	0	0	0	0	0	0	0	0	0	0	0	0	0	0	0	0	0	0	0	0	0	0	0	0	0	0	0	0	0	0	0	0	0	0	0	0	0	0	0	0	0	0	0
ASV_1238	0	0	0	0	0	1	0	0	0	0	0	0	0	0	0	0	0	0	0	0	0	0	0	0	2	0	2	0	0	0	0	0	0	0	0	0	1	0	0	2	0	0	0	2	0	0	0	1	0
ASV_1239	0	0	0	0	0	1	7	4	0	8	0	0	0	1	0	0	0	4	0	4	1	0	0	0	0	3	0	0	0	2	0	0	3	0	0	0	3	0	0	2	0	0	0	0	6	0	0	0	0
ASV_1240	0	0	0	1	0	0	5	0	0	0	0	0	0	0	0	3	0	0	0	0	0	0	0	0	0	1	0	0	0	0	1	0	0	3	8	0	0	0	0	0	6	2	0	0	0	0	0	6	2
ASV_1241	0	0	0	0	0	0	0	0	0	0	1	0	0	0	0	0	0	0	0	1	0	4	1	0	0	0	0	0	0	0	0	0	0	0	0	0	0	0	0	2	1	0	0	1	0	0	0	4	0
ASV_1242	0	0	0	0	0	0	0	0	0	0	0	0	0	0	0	0	0	0	0	0	0	0	0	0	0	0	0	0	0	0	0	0	0	0	0	0	0	0	0	0	0	0	0	0	0	5	16	18	11
ASV_1243	0	0	0	0	49	0	0	0	0	0	0	0	0	0	0	0	0	0	0	0	0	0	0	0	0	0	0	0	0	0	0	0	0	0	0	0	0	0	0	0	0	0	0	0	0	0	0	0	0
ASV_1244	0	0	0	0	4	4	3	5	0	5	0	0	0	5	1	0	0	0	0	0	0	0	0	0	0	2	0	0	0	1	0	2	0	0	0	0	9	3	0	1	4	5	4	0	5	0	0	0	0
ASV_1245	0	0	0	0	0	0	0	0	7	0	0	0	0	0	0	0	0	12	0	0	8	0	0	0	0	0	0	0	0	13	0	0	0	0	0	0	0	0	0	0	0	0	0	0	0	0	0	0	0
ASV_1246	0	0	0	0	0	0	0	0	0	0	0	0	0	0	0	0	0	0	0	0	0	0	0	0	0	0	0	0	0	0	0	0	0	0	0	0	0	0	0	0	0	0	0	0	0	0	0	0	0
ASV_1247	25	0	0	0	0	0	0	0	0	0	0	0	0	0	0	0	0	0	0	0	0	0	0	0	0	0	0	0	0	0	0	0	0	0	0	0	0	0	0	0	6	0	0	0	0	0	0	0	0
ASV_1248	0	47	0	0	0	0	0	0	0	0	0	0	0	0	0	0	0	0	0	0	0	0	0	0	0	0	0	0	0	0	0	0	0	0	0	0	0	0	27	0	0	0	0	0	0	0	0	0	0
ASV_1249	0	0	16	0	0	0	0	0	0	29	0	0	0	0	0	0	0	0	0	0	0	0	0	0	0	0	0	0	0	0	0	0	0	0	0	0	0	0	0	0	0	0	0	0	0	0	0	0	0
ASV_1250	0	0	0	0	0	0	0	0	0	0	0	0	0	0	0	0	0	0	0	0	0	0	0	0	0	0	0	0	0	0	0	0	0	0	0	0	0	0	0	75	0	0	0	0	0	0	0	0	0
ASV_1251	0	0	0	0	0	0	0	0	0	0	0	0	0	0	0	0	0	0	0	0	0	0	0	0	0	0	0	0	0	0	0	0	0	0	0	0	0	0	0	0	0	0	0	2	0	0	0	0	0
ASV_1252	1	0	0	0	0	0	0	0	0	0	0	0	0	0	0	5	0	0	0	0	0	0	0	0	0	1	0	0	3	0	0	0	0	0	0	0	0	13	0	0	0	0	0	0	7	0	0	2	0
ASV_1253	0	3	0	0	0	0	0	0	0	0	5	0	0	0	0	0	0	0	0	0	0	0	0	0	0	0	0	0	0	0	0	0	0	0	0	0	0	0	2	0	0	0	0	0	0	0	17	0	0
ASV_1254	0	0	0	2	0	0	0	0	0	2	0	0	4	0	2	0	0	0	1	2	0	0	2	0	0	0	0	0	0	0	0	0	0	0	4	0	2	3	0	0	0	1	0	0	0	0	0	0	0
ASV_1255	0	0	0	0	0	0	0	0	0	0	0	0	0	0	0	0	0	0	0	0	0	0	0	0	0	0	0	0	0	0	0	0	0	0	0	0	0	0	0	0	0	0	0	0	0	0	0	0	0
ASV_1256	0	0	0	0	0	0	0	0	0	0	0	0	0	0	0	0	0	0	0	0	0	0	0	0	0	0	0	0	0	0	0	0	0	0	0	0	0	0	0	0	0	0	0	0	0	0	0	0	0
ASV_1257	0	0	0	0	0	0	0	0	0	0	0	0	0	0	0	0	0	0	0	0	0	0	0	0	0	0	0	0	0	0	0	0	0	0	0	0	0	0	0	0	0	0	0	0	0	0	0	0	0
ASV_1258	0	0	0	0	0	0	0	0	1	3	0	0	11	2	0	6	4	4	0	0	1	0	0	0	0	2	0	1	0	1	0	0	0	0	0	0	19	0	0	0	0	0	0	0	5	0	0	0	0
ASV_1259	0	0	0	0	0	0	0	0	0	0	0	0	0	0	0	0	0	0	0	0	0	0	0	0	0	0	0	0	0	0	0	0	0	0	0	0	0	0	0	0	0	0	0	0	25	0	0	0	0
ASV_1260	0	0	0	0	1	1	0	0	0	0	0	0	0	1	0	0	0	0	8	0	0	0	0	1	3	2	0	0	2	0	0	0	0	0	0	0	0	2	6	0	1	0	0	0	0	4	0	0	0
ASV_1261	0	0	0	0	0	0	0	0	0	0	0	0	0	0	0	0	0	0	0	0	0	0	0	0	0	0	0	0	0	0	0	0	0	0	0	0	0	0	0	0	0	0	0	0	0	0	0	0	0
ASV_1262	0	0	0	5	1	0	0	0	0	0	0	0	0	4	0	0	0	0	0	0	0	2	2	0	0	0	0	0	0	0	0	0	0	0	0	0	0	0	0	0	0	1	0	0	0	6	0	0	0
ASV_1263	0	0	0	0	0	0	0	0	3	0	0	0	0	0	0	1	5	0	11	0	0	0	1	0	1	6	7	0	0	0	0	0	0	0	0	1	0	0	24	0	0	0	0	2	5	0	0	0	0
ASV_1264	0	0	0	0	0	0	0	0	0	51	0	0	0	0	0	0	0	0	0	0	0	5	0	0	0	0	0	0	0	0	0	0	0	0	0	0	0	0	0	0	0	0	0	0	0	0	0	0	0
ASV_1265	0	0	0	0	0	0	0	0	0	0	0	0	0	0	0	0	0	0	0	45	0	0	0	0	0	0	0	0	0	0	0	0	0	0	0	0	0	0	4	0	0	0	0	0	0	0	14	0	0
ASV_1266	0	0	0	0	0	0	0	0	0	43	0	0	0	0	0	0	0	0	0	0	0	9	0	0	0	0	0	0	0	0	0	0	0	0	0	0	0	0	0	0	0	0	0	0	0	0	0	0	0
ASV_1267	0	0	0	0	0	0	0	0	0	0	0	0	0	0	0	0	0	0	0	3	0	0	0	0	0	0	0	0	0	0	0	0	0	0	0	0	0	0	0	0	0	0	0	0	0	0	0	0	0
ASV_1268	0	0	0	0	0	0	0	0	0	0	0	0	0	0	0	0	0	0	0	0	0	0	0	0	0	36	0	0	0	0	0	0	0	0	0	0	0	0	0	0	0	0	0	0	0	0	0	0	0
ASV_1269	0	0	0	0	0	0	0	0	0	0	0	0	0	0	0	0	0	0	0	0	0	0	0	0	0	0	0	0	0	0	0	0	0	0	0	0	0	0	0	0	0	0	0	0	0	0	0	0	0
ASV_1270	0	0	0	3	0	0	0	0	0	0	0	0	0	0	0	0	0	0	0	0	0	0	0	0	0	0	5	0	0	0	0	0	0	0	0	0	0	0	0	0	0	0	0	0	0	0	10	0	0
ASV_1271	0	0	0	8	0	0	0	0	0	0	0	0	20	0	0	0	0	0	0	0	0	0	0	0	0	0	0	0	0	0	0	4	0	0	0	0	0	0	0	0	3	0	0	0	0	0	0	0	0
ASV_1272	0	0	0	0	0	0	1	0	0	0	2	0	0	0	1	3	0	0	0	0	0	0	2	4	1	0	3	0	0	0	0	0	0	0	0	0	0	0	0	0	0	0	0	2	0	0	0	0	0
ASV_1273	0	0	0	0	0	0	0	0	0	0	0	77	0	0	0	0	0	0	0	0	0	0	0	0	0	0	0	0	0	0	0	0	0	0	0	0	0	0	0	0	0	0	0	0	0	0	0	0	0
ASV_1274	0	0	0	0	0	0	0	0	0	0	0	0	0	0	0	0	0	0	0	0	0	0	0	0	0	0	0	0	0	0	0	0	0	0	0	0	0	0	0	0	0	0	0	0	0	0	0	77	0
ASV_1275	0	0	0	0	0	0	0	0	0	0	0	0	0	0	0	0	0	0	0	0	0	0	0	0	0	0	0	0	0	0	0	0	0	0	0	0	0	0	0	0	0	0	0	0	0	0	0	0	0
ASV_1276	0	0	0	0	0	0	0	0	0	0	0	0	0	0	0	0	0	0	0	0	0	0	0	0	0	0	0	0	0	0	0	0	0	0	0	0	0	0	0	0	0	0	0	0	0	0	0	0	0
ASV_1277	0	0	0	0	0	0	0	0	0	0	0	0	0	0	0	0	0	0	0	0	0	0	0	0	0	0	0	0	0	0	0	0	0	0	0	0	0	0	0	0	0	0	0	0	0	0	0	0	0
ASV_1278	0	0	0	0	0	0	0	0	0	0	0	0	0	0	0	0	0	0	0	0	0	0	0	0	0	0	0	0	0	0	0	0	0	0	0	0	0	0	0	0	0	0	0	0	0	0	0	0	0
ASV_1279	0	0	0	0	0	0	0	0	9	0	0	0	0	0	0	0	0	0	0	0	0	0	0	0	0	0	0	0	0	6	0	0	0	0	0	0	0	0	0	0	0	0	0	0	0	0	0	0	0
ASV_1280	0	0	0	0	0	0	0	0	0	0	0	0	0	0	0	0	0	0	0	0	0	0	0	0	0	0	11	0	0	0	0	0	0	5	0	0	0	0	3	0	0	0	0	0	0	0	0	0	0
ASV_1281	0	0	0	0	0	0	0	0	0	0	0	0	0	0	0	0	0	0	0	0	0	0	0	0	0	0	0	0	0	0	0	0	0	0	0	0	0	0	0	0	0	0	0	0	0	0	0	0	0
ASV_1282	0	0	0	0	0	0	0	0	0	0	0	0	0	0	0	0	0	0	0	0	0	0	0	0	0	0	0	0	0	0	0	0	0	0	0	0	0	0	0	0	0	0	0	0	0	0	0	0	0
ASV_1283	0	0	0	0	0	0	0	0	0	0	0	17	0	0	0	0	0	0	17	0	0	0	0	0	0	0	0	0	0	0	0	0	0	0	0	0	0	0	0	0	0	0	0	0	0	0	0	9	0
ASV_1284	0	0	0	0	0	0	0	0	0	0	0	0	0	0	0	0	0	0	0	0	0	0	0	0	0	0	0	0	0	0	0	0	0	0	0	0	0	0	0	0	0	0	0	0	0	0	0	0	0
ASV_1285	0	0	0	0	0	0	0	0	0	0	0	0	0	0	0	0	0	0	0	0	0	0	0	0	0	0	0	0	0	0	0	0	0	0	0	0	0	0	0	0	0	0	0	0	0	0	0	0	0
ASV_1286	0	73	0	0	0	0	0	0	0	0	0	0	0	0	0	0	0	0	0	0	0	0	0	0	0	0	0	0	0	0	0	0	0	0	0	0	0	0	0	0	0	0	0	0	0	0	0	0	0
ASV_1287	0	0	0	0	0	0	0	0	0	0	0	0	0	0	0	0	0	0	0	0	0	0	0	1	0	0	0	0	0	0	0	0	0	0	0	0	0	0	0	0	0	0	0	0	0	0	5	42	2
ASV_1288	0	0	0	0	0	0	0	0	0	0	0	0	0	0	0	0	0	0	0	0	0	0	0	0	0	0	0	0	0	0	0	0	0	0	0	0	0	0	0	0	0	0	0	0	0	0	0	0	0
ASV_1289	0	1	0	0	0	0	2	0	4	2	0	0	0	0	0	0	0	0	13	0	0	0	0	0	0	3	1	0	0	1	1	0	0	0	0	0	0	0	2	1	0	0	0	0	0	0	0	0	0
ASV_1290	0	0	0	0	0	0	2	0	0	0	0	0	0	0	0	0	0	0	0	0	0	0	2	0	0	0	0	0	0	0	0	2	0	2	0	0	0	0	0	0	0	0	0	0	0	0	0	0	0
ASV_1291	0	0	0	0	0	0	0	0	0	0	0	0	0	0	0	0	0	0	0	0	0	0	0	0	0	0	0	0	0	0	0	0	0	0	0	0	0	0	0	0	0	0	0	0	0	0	0	0	0
ASV_1292	0	0	0	0	0	0	0	0	0	0	0	0	0	0	0	0	0	0	0	0	0	0	0	0	0	0	0	0	0	0	0	0	0	0	0	0	0	0	0	0	0	0	0	0	0	0	0	0	0
ASV_1293	0	0	1	0	0	0	0	0	0	0	0	3	0	2	0	0	2	0	1	1	0	0	0	0	0	0	0	0	0	0	0	0	2	0	0	0	5	1	3	0	1	0	1	0	1	0	0	0	3
ASV_1294	0	0	0	5	0	0	0	0	0	0	0	0	0	0	0	2	4	0	0	0	0	0	0	4	1	0	0	0	0	0	0	0	0	0	0	0	0	0	0	0	0	0	0	0	3	0	0	0	0
ASV_1295	0	0	0	0	0	0	0	0	0	0	70	0	0	0	0	0	0	0	0	0	0	0	0	0	0	0	0	0	0	0	0	0	0	0	0	0	0	0	0	0	0	0	0	0	0	0	0	0	0
ASV_1296	0	0	0	0	0	0	0	0	0	0	0	0	0	0	0	0	0	0	0	4	0	2	1	0	0	0	0	0	0	0	0	0	0	0	0	0	0	0	0	0	0	0	0	2	0	0	0	0	2
ASV_1297	0	0	0	0	0	0	0	0	0	0	0	0	0	0	0	0	0	0	0	0	0	0	0	0	0	0	0	0	0	0	0	0	0	0	0	0	0	0	0	0	0	0	0	0	0	0	0	0	0
ASV_1298	0	0	0	0	0	0	0	0	0	0	0	0	0	0	0	0	0	0	0	6	0	0	0	0	0	0	0	0	0	0	0	0	0	0	0	0	0	0	0	0	0	0	0	0	0	0	0	0	0
ASV_1299	0	0	0	0	0	0	0	0	0	0	0	0	0	0	0	0	0	0	0	0	0	0	0	0	0	0	0	0	0	0	0	0	0	0	0	0	0	0	0	0	0	0	0	0	0	0	0	0	0
ASV_1300	0	0	0	0	0	0	0	0	0	0	0	0	0	0	0	0	0	0	0	0	0	0	0	0	0	0	0	0	0	0	0	0	0	0	0	0	0	0	0	0	0	0	0	0	0	0	0	0	0
ASV_1301	0	19	0	0	0	0	0	0	0	0	0	0	0	0	0	0	0	0	0	0	0	0	0	0	0	0	0	0	0	0	0	0	0	0	0	0	0	0	0	0	0	0	0	0	0	0	0	0	0
ASV_1302	0	0	0	0	0	0	0	0	0	0	0	1	0	0	0	0	0	0	0	0	2	0	0	0	0	0	0	0	0	0	0	0	0	0	0	0	0	0	1	0	0	0	0	0	0	1	0	1	2
ASV_1303	0	0	0	0	0	0	0	0	0	0	0	0	0	0	0	0	0	0	0	0	0	0	0	0	0	0	0	2	0	0	0	0	0	0	0	0	0	0	0	0	0	0	0	0	0	0	0	0	0
ASV_1304	0	0	0	0	0	0	0	0	0	0	0	0	0	0	0	0	0	0	0	0	0	0	0	0	0	0	0	0	0	0	0	0	0	0	0	0	0	0	0	0	0	0	0	0	0	0	0	0	0
ASV_1305	0	0	0	0	0	0	0	0	0	0	0	0	0	0	0	0	0	0	0	0	0	0	0	0	0	0	0	0	0	0	0	0	0	0	0	0	0	0	0	0	0	0	0	0	0	0	0	0	0
ASV_1306	2	0	0	0	0	0	0	7	2	14	0	0	0	0	0	9	3	2	0	0	2	0	0	0	0	0	0	1	0	1	0	0	0	0	0	1	0	0	0	0	0	0	0	0	0	0	0	0	0
ASV_1307	0	0	0	0	0	0	0	0	0	0	0	0	0	0	0	0	0	0	0	0	0	0	0	0	0	0	0	0	0	0	0	0	0	0	0	0	0	0	10	0	0	0	0	0	0	0	0	0	0
ASV_1308	0	0	0	0	0	0	0	0	0	0	0	0	2	0	0	0	0	0	0	0	0	1	0	0	0	0	0	0	0	0	0	0	0	0	0	0	0	0	0	1	0	0	0	0	0	0	6	0	0
ASV_1309	0	0	0	0	0	0	0	0	0	0	0	0	0	1	0	0	0	0	0	0	0	0	0	0	0	0	0	0	0	0	0	0	0	0	0	0	0	0	0	0	0	4	0	0	0	0	0	0	0
ASV_1310	0	0	0	0	0	0	0	0	0	0	0	0	0	0	0	0	0	0	0	0	0	0	0	0	0	10	0	0	0	0	0	0	0	0	0	0	0	0	0	0	7	9	5	0	35	0	0	0	0
ASV_1311	11	0	0	0	4	5	6	0	0	0	0	0	0	0	18	0	0	0	0	0	8	0	0	0	1	0	0	0	0	0	0	0	0	0	0	0	0	0	0	0	0	0	0	0	0	0	0	0	0
ASV_1312	2	0	0	0	0	0	0	0	0	34	0	0	0	0	0	0	0	2	0	0	2	0	0	0	0	2	0	7	0	0	0	0	0	0	0	0	0	0	0	0	0	0	2	0	0	0	0	0	0
ASV_1313	3	3	0	0	3	6	0	2	0	2	0	0	0	0	0	0	0	0	0	0	1	0	0	0	0	0	0	0	0	0	0	0	0	0	0	0	6	0	0	0	0	0	1	0	1	0	0	0	0
ASV_1314	0	3	2	0	1	4	0	4	0	5	0	0	0	0	0	0	0	0	0	0	0	0	0	0	0	1	0	0	3	2	0	1	0	0	0	0	1	0	0	0	0	1	0	0	1	0	0	0	0
ASV_1315	0	0	0	0	0	0	0	0	0	0	0	0	0	0	0	0	0	0	0	0	13	0	0	0	0	0	0	0	0	30	0	0	0	0	0	0	0	0	0	0	0	0	0	0	0	0	0	17	0
ASV_1316	0	0	0	0	0	0	0	0	0	0	0	0	0	0	0	0	0	0	0	0	0	0	0	0	0	0	0	0	0	0	0	0	0	0	0	0	2	0	0	0	0	0	0	0	0	0	0	0	0
ASV_1317	0	0	0	0	0	0	0	0	0	0	0	0	0	0	0	0	0	0	0	0	0	0	0	0	0	0	0	0	0	0	0	0	0	0	0	0	0	0	31	0	0	0	0	0	0	0	0	0	0
ASV_1318	0	0	0	0	0	0	0	0	0	0	0	0	0	0	0	0	0	0	0	0	0	0	0	0	0	0	0	0	0	0	0	0	0	0	0	0	0	0	18	0	0	0	0	0	0	0	0	0	0
ASV_1319	0	0	0	0	0	0	0	0	0	0	0	0	0	0	0	0	0	0	0	0	0	0	0	0	0	0	0	0	0	0	0	0	0	0	0	0	0	0	0	0	0	0	0	0	0	0	0	0	0
ASV_1320	0	0	0	0	0	0	0	0	0	0	0	0	0	0	0	0	0	0	0	0	0	0	0	0	0	0	0	0	0	0	0	0	0	0	0	0	0	0	0	0	0	0	0	0	0	0	0	0	0
ASV_1321	2	0	2	0	0	1	0	0	3	6	0	3	0	1	0	0	3	0	0	0	1	1	0	0	0	7	1	0	0	0	0	0	0	0	0	0	0	0	0	0	1	0	0	0	0	0	0	0	0
ASV_1322	0	0	0	0	0	0	0	0	0	0	0	0	0	0	0	0	0	0	0	0	0	0	0	0	0	0	0	0	0	0	0	0	0	0	0	0	0	0	0	0	0	0	0	0	0	0	0	0	0
ASV_1323	1	0	0	0	0	0	8	4	0	0	3	0	0	0	0	0	0	6	0	0	0	0	0	0	0	0	0	0	0	0	0	1	0	0	0	0	0	0	0	0	0	0	0	0	0	0	0	0	0
ASV_1324	0	11	0	0	6	0	3	3	0	9	0	0	0	0	0	0	3	4	0	0	0	0	0	0	0	0	0	0	0	2	0	0	0	0	0	0	0	0	0	0	0	0	0	0	0	0	0	0	0
ASV_1325	0	0	0	0	0	0	0	0	0	0	3	0	0	0	0	0	0	0	0	0	0	0	0	0	0	0	0	0	0	0	0	0	0	0	0	0	0	0	0	0	0	0	0	0	0	0	18	0	0
ASV_1326	0	0	0	0	0	0	0	0	0	0	0	0	50	0	0	0	0	0	0	0	0	0	0	0	0	0	0	0	0	0	0	0	0	0	0	0	0	0	0	0	0	0	0	0	0	0	0	0	0
ASV_1327	0	0	0	0	0	0	0	0	0	0	0	0	0	2	0	0	0	0	0	0	0	0	0	0	0	0	0	0	0	0	0	0	0	0	0	0	0	0	0	0	0	2	0	0	0	0	0	0	0
ASV_1328	0	0	0	0	0	0	0	0	0	0	0	0	0	0	0	0	0	0	0	0	0	0	35	0	0	0	0	0	0	0	0	0	0	0	0	0	0	0	0	0	0	27	0	0	0	0	0	0	0
ASV_1329	0	0	0	0	0	0	0	0	0	0	0	0	0	0	0	0	0	0	0	0	0	0	1	0	0	0	1	0	0	0	0	0	0	3	0	0	0	0	3	2	6	0	0	0	0	0	0	1	1
ASV_1330	0	0	0	0	0	0	0	0	0	0	0	0	0	0	0	0	0	0	0	0	0	0	0	0	0	0	0	0	0	0	0	0	0	0	0	0	0	0	0	0	0	0	0	0	0	0	0	0	0
ASV_1331	0	1	3	0	0	0	0	0	0	0	0	0	0	1	0	0	4	0	0	0	0	0	0	0	0	0	0	0	0	0	0	0	0	0	0	0	0	0	0	1	0	0	0	0	0	0	0	0	7
ASV_1332	0	0	0	3	0	0	0	0	0	1	0	1	2	0	0	1	0	0	0	0	3	1	0	0	0	6	0	1	0	0	0	0	0	0	1	0	2	0	0	2	0	0	0	0	0	0	0	0	0
ASV_1333	0	0	0	0	0	0	0	0	0	0	0	0	0	0	0	0	0	0	0	0	0	0	0	0	0	0	0	0	0	7	0	0	0	0	0	0	14	0	0	0	0	0	0	0	0	0	0	0	0
ASV_1334	0	0	0	1	0	0	0	0	1	0	0	0	0	0	0	0	0	5	0	0	0	0	0	0	0	0	1	0	0	0	0	0	0	0	0	0	0	0	0	0	0	0	2	0	0	0	0	0	0
ASV_1335	0	0	0	0	19	6	2	1	0	0	0	0	0	2	5	0	0	0	0	0	0	0	0	0	0	9	0	0	0	0	0	0	0	0	0	0	5	0	0	0	0	0	3	0	4	0	0	0	0
ASV_1336	0	0	0	0	0	0	0	0	0	0	0	0	0	6	0	0	0	17	0	0	0	0	0	0	0	0	0	5	0	0	0	0	0	0	0	0	17	0	0	0	0	0	0	0	0	0	0	0	0
ASV_1337	0	0	0	0	0	0	0	0	0	0	0	0	0	0	0	0	0	0	0	0	0	6	0	0	0	0	0	0	0	0	0	0	0	0	0	0	0	0	0	0	0	0	0	0	0	0	0	0	0
ASV_1338	0	0	0	0	0	2	0	0	0	3	0	0	2	1	1	0	0	0	0	0	0	0	0	0	0	0	0	0	0	0	0	0	0	2	6	0	0	0	0	1	0	0	3	0	0	0	0	0	0
ASV_1339	0	0	0	0	0	0	0	0	0	0	0	0	59	0	0	0	0	0	0	0	0	0	0	0	0	0	0	0	0	0	0	0	0	0	0	0	0	0	0	0	0	0	0	0	0	0	0	0	0
ASV_1340	0	0	0	0	0	0	0	0	0	0	0	0	0	0	0	0	0	0	0	27	0	0	0	0	0	0	0	0	0	0	0	0	0	0	0	0	0	0	0	0	0	0	0	0	0	0	0	0	0
ASV_1341	0	0	0	0	0	0	0	0	0	0	0	0	0	0	0	0	0	0	0	0	0	0	0	0	0	0	0	0	0	0	0	0	0	0	0	0	0	0	0	0	0	0	0	0	0	0	0	0	0
ASV_1342	0	0	0	0	0	0	0	0	0	0	0	0	0	0	0	0	0	0	0	0	0	0	0	0	0	0	0	0	0	0	0	0	0	0	0	0	0	0	0	0	0	0	0	0	0	0	0	0	0
ASV_1343	0	0	0	0	0	0	0	0	0	0	0	0	0	0	0	0	0	0	2	0	0	2	0	4	0	0	1	0	0	0	0	0	0	0	0	0	0	3	0	0	0	0	0	0	0	0	3	0	0
ASV_1344	0	0	0	1	0	3	4	8	0	0	0	0	0	0	0	0	0	4	0	0	0	0	0	0	0	0	0	0	0	0	0	0	0	0	0	0	0	0	0	0	1	0	0	0	9	0	0	0	0
ASV_1345	0	0	0	0	4	2	0	0	1	0	0	0	0	5	0	0	0	3	4	0	0	1	0	0	0	6	0	0	0	0	2	5	1	2	0	0	3	0	0	0	2	1	1	1	0	0	0	0	0
ASV_1346	1	0	0	1	0	0	3	0	0	0	2	0	1	0	0	0	0	0	0	0	0	0	0	0	0	0	0	0	0	0	0	0	0	0	0	1	4	0	0	0	0	0	4	0	0	0	0	0	0
ASV_1347	2	0	0	0	0	4	0	0	0	4	0	0	2	0	2	0	0	0	0	0	0	0	0	0	0	0	0	0	0	0	0	0	0	0	0	0	5	0	0	0	0	0	0	0	0	0	0	0	0
ASV_1348	0	2	0	1	1	0	0	0	2	2	0	0	2	0	2	0	0	0	7	0	0	0	0	0	0	0	0	0	0	0	0	0	0	0	0	0	0	0	0	0	0	0	2	0	1	0	0	0	0
ASV_1349	0	0	57	0	0	0	0	0	0	0	0	0	0	0	0	0	0	0	0	0	0	0	0	0	0	0	0	0	0	0	0	0	0	0	0	0	0	0	0	0	0	0	0	0	0	0	0	0	0
ASV_1350	0	0	0	0	0	0	1	0	0	0	3	1	0	0	0	3	0	1	0	0	0	1	0	0	0	0	0	0	0	0	0	0	0	1	1	0	1	0	0	1	2	2	0	2	0	0	2	0	1
ASV_1351	0	0	0	0	0	0	0	0	0	0	0	0	0	0	0	0	0	0	10	0	0	0	0	0	0	0	0	0	0	0	0	0	0	0	0	0	0	0	0	0	0	0	0	0	0	0	0	0	0
ASV_1352	0	0	0	0	0	0	0	0	0	0	0	0	0	0	0	0	0	0	0	13	0	0	0	0	0	0	0	0	0	0	0	0	0	0	0	0	0	0	0	0	0	0	0	0	0	0	0	0	0
ASV_1353	0	0	4	3	0	0	0	0	0	0	0	0	0	0	0	0	0	0	0	0	1	0	0	0	1	0	0	0	0	0	0	0	0	1	0	0	0	0	0	0	0	0	0	0	0	3	0	0	0
ASV_1354	0	0	0	0	0	2	0	0	0	0	0	0	3	0	0	0	6	0	0	0	0	0	0	0	0	0	0	0	0	0	0	0	0	0	0	0	0	0	0	0	0	0	2	0	2	0	0	0	0
ASV_1355	0	0	0	0	0	0	0	0	0	0	0	0	0	0	0	0	0	0	0	0	0	0	0	0	0	0	0	0	0	0	0	0	0	0	0	0	0	0	0	0	0	0	0	0	0	0	0	0	0
ASV_1356	0	0	0	0	0	0	0	0	0	0	0	0	0	0	0	0	0	0	0	0	0	0	0	0	0	0	0	0	0	0	0	0	0	0	0	0	0	0	0	8	0	0	0	0	0	0	0	0	0
ASV_1357	0	0	0	0	0	0	0	0	0	0	0	0	0	0	0	0	0	0	0	0	0	0	0	0	0	0	0	0	0	0	0	0	0	0	0	0	0	0	0	0	0	0	0	0	0	0	0	0	0
ASV_1358	0	0	0	0	0	0	0	0	0	0	0	0	0	0	0	0	0	0	0	0	0	0	0	0	0	0	0	0	0	0	0	0	0	0	0	0	0	0	0	0	0	0	0	0	0	0	0	0	0
ASV_1359	0	0	3	0	0	0	0	0	1	0	0	0	0	0	0	0	0	0	0	0	0	0	0	0	0	0	1	0	0	0	0	0	0	0	0	0	0	0	3	0	0	0	0	0	0	0	0	0	2
ASV_1360	0	0	0	2	0	0	0	0	0	0	0	0	0	0	0	0	0	0	0	0	0	0	0	3	0	0	0	0	0	0	0	0	1	0	0	0	0	0	0	0	1	0	0	0	0	0	1	0	0
ASV_1361	0	0	0	0	0	0	0	0	0	0	0	0	0	0	0	0	0	0	0	0	0	0	0	0	0	0	0	21	0	0	0	5	0	0	0	0	0	0	0	0	0	0	0	0	0	0	0	0	0
ASV_1362	0	0	0	0	0	0	0	0	0	0	0	0	0	0	0	0	0	0	0	0	0	0	0	0	0	0	0	0	0	0	0	0	0	0	0	0	0	0	16	0	0	0	0	0	0	0	0	0	0
ASV_1363	0	0	0	0	0	0	0	0	0	0	0	0	0	0	0	0	0	0	0	0	0	0	0	0	0	0	0	0	0	0	0	0	0	0	0	0	0	0	27	0	0	0	0	0	0	0	0	0	0
ASV_1364	0	2	0	0	0	0	0	0	0	1	2	0	2	0	3	0	0	0	0	0	0	0	1	0	1	0	0	0	0	0	0	0	0	0	0	0	0	0	0	0	0	0	0	0	0	0	0	0	0
ASV_1365	0	0	0	0	0	0	0	0	0	0	0	0	0	51	0	0	0	0	0	0	0	0	0	0	0	0	0	0	0	0	0	0	0	0	0	0	0	0	0	0	0	0	0	0	0	0	0	0	0
ASV_1366	0	0	0	0	0	0	0	0	0	0	0	0	0	0	0	0	0	0	0	2	0	0	0	0	0	0	0	0	0	0	0	0	0	0	0	0	0	0	15	0	0	0	0	0	0	0	0	0	0
ASV_1367	0	0	0	0	0	0	0	0	0	0	0	0	0	0	0	0	0	0	0	0	0	0	0	0	0	0	5	0	0	0	0	0	0	0	0	0	0	0	0	0	0	0	0	0	0	0	0	0	1
ASV_1368	0	0	0	0	0	0	0	0	0	0	0	0	0	0	0	0	0	0	0	0	0	0	0	0	0	0	0	0	0	0	0	0	0	0	0	0	0	0	0	0	0	0	0	0	0	0	0	0	0
ASV_1369	0	0	0	0	0	0	1	0	0	0	0	0	0	0	0	0	0	0	0	0	0	0	0	0	0	0	0	0	0	0	2	0	0	0	0	0	0	0	0	0	1	0	2	0	0	0	0	0	0
ASV_1370	0	0	0	0	0	0	0	0	0	0	3	0	0	0	0	0	0	0	0	0	0	0	0	0	0	0	0	0	0	0	0	0	0	0	0	0	0	0	0	0	0	0	0	0	0	0	0	0	0
ASV_1371	0	0	0	0	0	0	0	0	0	0	0	0	0	0	0	0	0	0	0	0	0	0	0	0	0	0	0	0	0	0	0	0	0	0	0	0	0	0	0	0	0	0	0	0	0	0	0	0	0
ASV_1372	0	0	0	0	2	0	14	0	0	3	0	0	0	1	19	0	1	0	0	0	0	2	0	0	1	0	0	0	0	4	0	0	0	0	0	0	0	0	0	0	0	0	0	0	0	0	0	0	0
ASV_1373	0	0	0	0	0	0	0	0	0	0	0	0	0	0	0	0	0	0	0	0	0	0	0	0	0	0	0	0	0	0	0	0	0	0	0	0	0	0	0	0	0	0	0	0	0	0	0	0	0
ASV_1374	0	0	0	0	0	0	0	0	0	0	0	0	0	0	0	0	0	0	0	0	0	0	0	0	0	0	0	0	0	0	0	0	0	0	0	0	48	0	0	0	0	0	0	0	0	0	0	0	0
ASV_1375	0	0	0	0	0	0	0	0	0	0	0	0	0	0	0	0	0	0	0	0	0	0	0	0	0	0	0	0	0	0	0	0	0	0	0	0	0	0	8	0	0	0	0	0	0	0	0	0	0
ASV_1376	0	0	0	0	0	0	0	0	0	0	0	0	0	0	0	0	0	0	0	0	0	0	0	0	0	0	0	0	0	0	0	0	0	0	0	0	0	0	17	0	0	0	0	0	0	0	0	0	0
ASV_1377	0	0	0	0	0	0	0	0	0	0	0	0	0	0	0	0	0	0	0	0	0	0	0	0	0	0	0	0	0	0	0	0	0	0	0	0	0	0	0	0	0	0	0	0	0	0	0	0	0
ASV_1378	0	0	0	12	0	0	0	0	0	0	0	0	0	1	0	0	0	0	0	3	0	4	3	0	0	0	0	0	0	0	0	0	0	0	0	0	0	2	0	0	0	4	0	0	0	0	0	0	0
ASV_1379	0	0	0	0	0	0	0	0	0	0	0	0	0	0	0	0	0	0	0	0	0	0	0	0	0	0	0	4	0	0	0	0	0	0	0	0	0	0	0	0	0	0	0	0	0	0	0	0	0
ASV_1380	0	0	0	0	0	0	0	0	0	0	0	0	0	0	0	0	0	0	0	0	0	0	0	0	0	0	0	0	0	0	0	0	0	0	0	0	0	0	0	0	0	0	0	0	0	0	0	0	0
ASV_1381	0	7	0	0	0	0	0	0	0	0	1	0	0	0	0	0	0	0	0	0	0	0	0	0	0	0	0	0	0	0	0	0	0	0	0	0	0	0	0	0	0	0	0	0	0	0	0	0	0
ASV_1382	0	0	0	1	0	0	0	0	0	0	0	0	0	0	0	0	0	0	0	0	0	0	0	0	0	0	0	0	0	0	0	0	0	5	0	0	0	0	0	0	0	0	0	0	0	0	0	0	0
ASV_1383	0	4	0	0	0	0	0	3	0	0	0	0	0	0	0	0	0	0	0	0	0	0	0	0	0	0	0	0	0	0	0	0	0	0	0	0	0	0	0	0	0	0	0	0	0	0	0	0	0
ASV_1384	0	1	0	1	0	0	0	0	0	2	0	0	0	0	0	0	0	0	0	0	0	2	0	0	0	0	0	2	0	0	0	0	0	1	0	0	0	0	0	0	0	0	0	0	0	0	1	2	0
ASV_1385	0	0	0	10	0	0	0	0	0	0	0	0	10	0	0	0	0	0	0	0	0	0	0	0	0	0	0	0	0	0	0	4	0	0	0	0	0	0	0	0	1	0	0	0	0	0	0	0	0
ASV_1386	0	0	0	0	0	0	0	0	0	0	11	0	0	0	0	0	0	0	0	3	0	0	0	0	0	0	0	0	0	0	0	0	0	0	0	0	0	0	11	0	0	0	0	0	0	0	0	0	0
ASV_1387	0	0	0	0	0	0	0	0	0	0	0	0	0	0	0	0	0	0	0	0	0	0	0	0	0	0	0	0	0	0	0	0	0	0	0	0	0	0	0	0	0	0	0	0	0	0	0	0	0
ASV_1388	0	0	0	0	0	0	0	0	4	0	0	0	0	0	0	0	2	0	3	0	0	0	0	1	0	0	3	0	0	0	0	0	0	1	0	0	0	0	0	0	0	0	0	0	0	2	1	0	1
ASV_1389	0	0	0	0	0	0	0	0	0	0	0	0	0	0	0	0	0	0	0	5	0	0	0	0	0	0	0	0	0	0	0	0	0	1	0	0	0	0	0	0	0	0	0	0	0	0	0	0	0
ASV_1390	3	0	0	0	0	0	2	0	0	0	0	0	0	0	0	0	1	0	0	0	13	0	0	0	0	1	0	0	0	0	0	0	0	0	0	0	1	0	0	0	0	0	0	0	4	0	0	0	0
ASV_1391	0	0	0	9	0	0	0	5	0	0	0	0	0	0	0	0	0	0	0	0	0	0	0	0	0	0	0	0	0	0	0	0	0	0	0	0	0	0	0	0	0	0	0	0	0	0	0	0	0
ASV_1392	0	0	0	7	0	0	0	0	0	0	0	0	8	0	0	0	0	0	0	0	0	0	0	0	0	0	0	0	0	0	0	5	0	0	0	0	0	0	0	0	1	0	0	0	0	0	0	0	0
ASV_1393	0	0	0	0	0	2	0	0	0	0	0	0	0	0	0	0	1	0	0	0	0	0	0	0	0	3	0	0	0	0	0	0	0	0	0	0	0	0	0	1	7	0	1	0	2	0	0	0	0
ASV_1394	0	0	0	0	0	1	1	0	0	0	0	0	0	0	0	0	0	0	1	2	0	1	0	2	0	0	0	0	0	0	0	0	0	2	0	0	0	0	0	0	0	1	0	0	0	0	0	0	0
ASV_1395	0	0	0	0	0	0	0	0	3	0	0	0	0	0	0	0	0	0	0	0	0	0	0	0	0	5	0	2	0	2	2	0	0	0	0	0	0	0	0	0	0	0	0	0	0	0	0	0	0
ASV_1396	0	0	0	0	0	0	0	0	5	1	0	0	2	0	1	0	3	1	0	0	2	0	0	0	0	0	0	1	0	0	0	0	0	0	0	7	0	0	0	0	0	0	0	0	0	0	0	0	0
ASV_1397	0	0	0	0	0	0	0	0	0	0	0	0	0	0	0	0	1	0	0	0	0	2	0	1	0	0	0	0	0	0	0	0	0	1	0	0	0	0	0	0	0	0	0	0	0	0	0	0	0
ASV_1398	0	0	0	0	0	0	0	0	0	0	0	0	0	0	0	0	0	0	0	0	0	0	0	0	0	0	0	0	0	0	0	0	0	0	0	0	0	0	0	0	0	0	0	0	0	0	0	0	42
ASV_1399	0	0	0	0	0	0	0	0	0	0	0	0	0	0	0	0	0	0	0	0	0	0	0	0	0	0	0	0	0	0	0	0	0	0	0	0	0	0	0	0	0	0	0	0	0	0	0	0	0
ASV_1400	0	0	10	0	0	0	0	0	0	0	0	0	0	0	0	0	0	0	0	0	0	0	0	0	0	0	0	0	0	0	0	0	0	0	0	0	0	0	0	0	0	0	0	0	0	0	0	0	0
ASV_1401	0	0	2	0	0	0	0	0	0	0	0	0	0	0	0	0	0	0	0	0	0	0	0	0	1	0	0	0	0	0	0	0	0	0	0	1	0	0	2	0	0	0	0	0	0	0	0	0	0
ASV_1402	0	0	0	0	0	0	0	0	0	0	0	0	0	0	0	0	0	0	4	0	0	0	0	0	0	0	0	0	0	0	0	0	0	0	0	0	0	0	0	0	0	0	0	0	0	0	0	0	0
ASV_1403	0	0	0	0	0	0	0	0	0	0	0	0	0	0	0	0	0	0	0	1	0	1	0	0	0	0	1	0	0	0	0	0	0	0	0	0	0	0	0	0	0	0	0	0	0	0	0	0	1
ASV_1404	0	0	0	0	0	0	0	0	0	0	0	0	0	0	0	0	0	0	0	0	0	0	0	0	0	0	0	0	0	0	0	0	0	0	0	0	0	0	0	40	0	0	0	0	0	0	0	0	0
ASV_1405	0	0	0	0	0	0	0	0	0	0	0	0	0	0	0	0	0	0	0	0	0	0	0	0	0	0	0	0	0	0	0	0	0	0	0	0	0	0	0	0	0	0	0	0	0	0	0	0	0
ASV_1406	0	23	0	0	0	0	0	0	0	0	0	0	0	0	0	0	0	0	0	0	0	0	0	0	0	0	0	0	0	0	0	0	0	0	0	0	0	0	0	0	0	0	0	0	0	0	0	0	0
ASV_1407	0	0	0	0	0	0	0	0	0	0	0	0	0	0	0	0	0	0	0	0	0	0	0	0	0	0	0	0	0	0	0	0	0	0	0	0	0	0	0	0	0	0	0	0	0	0	0	0	0
ASV_1408	0	0	0	0	0	0	0	0	0	0	0	0	0	0	0	0	0	0	0	0	0	0	0	0	0	0	0	0	0	0	0	0	0	0	0	0	0	0	0	0	0	0	0	0	0	0	0	0	0
ASV_1409	0	1	0	0	0	0	0	1	0	0	0	0	0	0	0	0	0	0	0	0	0	0	0	0	0	0	0	0	0	0	0	0	0	0	0	0	0	0	0	0	0	0	0	0	0	0	0	0	0
ASV_1410	0	0	0	0	0	0	0	0	0	2	0	0	13	0	0	0	0	0	0	0	0	0	0	0	0	0	0	0	0	0	0	0	0	0	0	0	0	0	0	0	0	0	0	0	0	0	0	0	14
ASV_1411	0	0	0	0	0	0	0	0	0	0	0	0	0	0	0	0	0	0	7	11	0	0	0	0	0	0	0	0	0	0	0	0	0	0	0	0	1	0	0	0	0	0	0	0	0	0	0	0	0
ASV_1412	0	0	0	0	0	0	0	0	0	0	0	0	0	0	0	0	0	0	0	0	0	2	0	0	0	0	14	0	0	0	0	0	0	0	0	0	0	0	3	0	0	0	0	0	1	0	0	0	0
ASV_1413	0	0	0	0	0	0	0	0	0	0	0	0	0	0	0	0	0	0	0	0	0	0	0	0	0	0	0	0	0	0	0	0	0	0	0	0	30	0	0	8	0	0	0	0	0	0	0	0	0
ASV_1414	0	0	0	0	0	0	0	0	0	0	3	0	9	0	0	1	0	0	0	0	0	0	0	0	0	0	0	0	0	0	0	0	0	0	0	0	0	0	0	0	0	0	0	0	0	0	0	0	0
ASV_1415	0	2	0	1	0	0	0	0	0	2	0	0	1	0	0	0	0	1	0	0	0	0	0	0	0	0	0	0	1	0	0	0	1	0	0	0	0	0	0	0	0	0	0	0	0	0	0	0	0
ASV_1416	0	0	0	0	0	0	0	0	0	0	0	0	0	0	0	1	0	0	1	0	0	1	0	0	0	0	0	0	0	0	0	0	0	0	0	0	0	0	2	0	0	0	0	1	1	0	0	0	0
ASV_1417	0	0	0	0	0	0	0	0	0	0	0	0	0	0	0	0	0	0	8	0	0	0	0	6	3	0	0	0	0	0	0	0	0	0	0	0	0	0	9	0	0	0	0	0	0	0	0	0	0
ASV_1418	3	0	2	0	0	0	0	3	0	0	0	0	0	0	0	0	0	0	0	0	1	0	0	0	0	0	0	0	0	0	0	0	0	0	0	0	0	0	0	0	0	0	0	0	0	0	0	0	0
ASV_1419	0	0	0	4	0	0	0	0	0	0	0	0	0	0	0	0	0	0	0	0	0	0	0	0	0	0	0	2	0	0	0	0	0	0	0	0	0	0	0	0	0	0	0	0	0	0	0	5	7
ASV_1420	0	0	0	0	0	0	0	0	0	0	1	0	0	0	0	0	1	0	0	0	0	0	0	0	0	0	0	0	0	0	0	0	0	0	0	0	0	0	0	0	0	0	0	0	4	0	0	0	0
ASV_1421	0	0	0	0	0	0	0	0	0	0	0	0	0	0	4	0	0	0	0	1	0	0	0	0	0	1	0	0	0	0	0	0	0	0	0	0	0	0	0	0	1	0	0	0	0	0	0	0	0
ASV_1422	0	0	0	0	0	0	0	0	0	0	0	0	0	0	0	0	9	0	0	0	0	0	0	0	0	6	0	0	0	0	0	0	0	0	0	0	0	0	3	0	0	0	0	0	13	0	0	0	0
ASV_1423	0	0	0	0	0	0	0	0	0	0	0	0	0	0	0	0	0	0	0	0	0	0	0	0	0	0	0	0	0	0	0	0	0	0	0	0	0	0	0	0	0	0	0	0	0	0	3	0	0
ASV_1424	0	0	0	0	0	0	0	0	0	0	0	0	0	0	0	0	0	0	0	0	0	0	0	0	0	0	0	0	0	0	0	0	0	0	0	0	0	0	0	0	0	0	0	0	0	0	0	0	0
ASV_1425	0	0	0	0	0	0	0	0	0	0	0	0	0	0	0	0	0	0	0	0	0	0	0	0	0	0	0	0	0	0	0	0	0	0	0	0	0	0	0	0	0	0	0	0	0	0	0	0	0
ASV_1426	3	0	0	0	3	0	0	3	0	0	0	0	0	0	2	0	0	1	0	0	0	0	0	0	0	0	0	0	0	0	0	3	0	0	0	0	0	0	0	0	0	0	0	0	0	0	0	0	0
ASV_1427	0	0	1	0	0	0	0	0	0	0	0	0	3	0	0	1	4	1	0	0	0	0	0	0	0	0	1	0	0	1	0	0	0	0	0	0	0	0	0	1	0	0	0	0	0	0	0	0	0
ASV_1428	0	0	0	0	0	0	1	1	0	0	0	0	0	0	0	0	0	0	0	0	0	1	0	3	0	0	2	0	0	0	0	0	0	4	0	0	0	1	0	0	0	0	0	0	0	0	0	0	0
ASV_1429	0	0	0	0	0	0	0	0	0	0	0	0	1	0	0	0	0	0	0	0	0	1	0	0	0	2	5	0	0	0	0	0	0	0	0	0	0	0	1	0	0	0	0	0	0	0	0	0	0
ASV_1430	0	0	0	0	0	0	0	0	0	0	0	0	0	0	0	0	0	11	0	0	0	0	0	0	0	0	0	0	0	0	0	0	0	0	0	0	0	0	0	0	0	0	0	0	0	0	0	0	0
ASV_1431	0	0	0	0	0	0	0	0	0	0	0	0	0	0	0	0	0	0	0	0	0	0	0	0	0	0	0	0	0	0	0	0	0	0	0	0	0	0	0	0	0	0	0	0	0	0	0	0	0
ASV_1432	0	4	0	0	0	0	0	2	0	0	0	0	0	0	0	0	0	0	0	0	0	0	0	0	0	0	0	0	0	0	0	0	0	0	0	0	0	0	0	0	0	0	0	0	0	0	0	0	0
ASV_1433	0	0	0	0	1	0	0	0	0	0	0	0	0	0	0	0	0	3	0	0	0	0	0	0	0	0	0	0	0	0	0	0	0	0	0	0	0	0	0	0	0	0	1	0	1	0	0	0	0
ASV_1434	0	0	0	0	0	0	0	0	0	0	0	0	0	0	0	0	0	0	0	0	2	0	0	0	0	0	0	0	0	0	0	0	0	0	0	0	0	0	0	0	0	0	0	0	0	0	0	0	0
ASV_1435	0	0	0	0	0	0	0	0	0	0	0	0	0	0	0	0	29	3	0	0	0	0	0	0	0	0	0	0	0	0	0	0	0	0	0	0	0	0	0	0	0	0	0	0	0	0	0	0	0
ASV_1436	0	0	0	0	0	0	0	0	0	0	0	0	0	0	0	0	0	0	1	0	0	0	0	0	0	0	0	0	2	0	0	0	0	0	0	0	0	0	3	2	0	0	0	0	0	2	3	0	0
ASV_1437	0	0	0	0	0	0	0	0	0	0	0	0	0	0	0	0	0	0	0	1	0	0	0	0	0	0	0	0	0	0	0	0	0	0	0	0	0	0	0	0	0	0	0	0	0	0	0	0	1
ASV_1438	0	0	0	0	0	0	0	0	0	0	0	0	0	0	0	0	0	0	0	0	0	0	0	0	0	0	0	0	0	0	0	0	0	0	0	0	0	0	0	0	0	0	0	0	0	0	0	0	0
ASV_1439	0	0	0	0	0	0	0	0	0	0	0	0	0	0	0	0	0	2	0	0	0	0	0	0	0	0	0	0	1	0	0	0	0	0	0	0	0	0	0	2	0	0	0	0	0	0	0	0	0
ASV_1440	0	0	0	0	0	0	0	0	0	0	0	0	0	0	0	0	0	0	1	1	0	0	0	0	0	6	0	0	0	0	0	0	0	0	0	0	1	0	0	0	0	0	0	0	0	0	1	0	0
ASV_1441	0	0	0	0	0	0	0	0	0	0	0	0	0	0	0	0	0	0	0	0	0	0	0	0	0	0	0	0	0	0	0	0	0	0	0	0	0	0	0	31	0	0	0	0	0	0	0	0	0
ASV_1442	0	0	0	0	0	0	0	0	0	0	0	0	0	0	0	0	0	0	0	0	0	0	0	0	0	0	0	0	0	0	0	0	0	0	0	0	0	0	0	0	0	0	0	0	0	0	0	0	0
ASV_1443	0	0	0	0	3	0	0	0	4	0	0	0	0	0	0	11	0	0	0	0	0	0	3	0	7	0	0	0	0	0	0	0	0	0	0	0	0	0	0	2	0	0	0	0	0	0	0	0	0
ASV_1444	0	0	0	0	0	0	0	0	0	0	0	4	0	0	0	0	0	0	3	0	0	0	0	0	0	0	0	0	0	0	0	0	0	0	0	0	0	0	0	0	0	0	0	0	0	0	0	0	0
ASV_1445	0	0	0	0	0	0	0	0	0	0	0	0	0	0	0	0	0	0	0	0	0	0	0	0	0	0	0	0	0	0	0	0	0	0	0	0	0	0	0	4	0	0	0	0	0	0	0	3	0
ASV_1446	0	0	0	0	0	0	0	0	0	0	0	0	0	0	0	0	0	0	0	0	0	0	0	0	0	0	0	0	0	0	0	0	0	0	0	0	0	0	0	0	1	0	0	0	0	0	0	0	0
ASV_1447	0	0	0	0	0	0	0	0	0	0	0	0	0	0	0	0	0	0	0	0	0	0	0	0	0	0	0	0	0	0	0	0	0	0	0	0	0	0	0	0	0	0	0	0	0	0	0	0	0
ASV_1448	0	0	0	0	0	0	0	0	0	0	2	0	0	0	0	6	0	0	0	0	10	0	0	0	0	0	0	0	0	0	0	0	0	0	0	0	0	0	0	0	0	0	0	0	1	0	0	0	0
ASV_1449	0	0	0	3	0	1	0	4	0	0	0	0	0	0	0	0	0	0	0	0	0	0	0	0	0	0	0	0	0	1	0	0	0	0	3	0	0	0	0	0	4	0	2	0	0	0	0	0	0
ASV_1450	0	0	0	1	0	0	0	0	0	0	0	1	0	0	3	0	0	2	0	0	0	0	0	0	0	0	0	0	0	0	0	0	0	0	0	0	0	0	0	0	1	0	0	0	0	1	0	0	0
ASV_1451	0	0	0	0	0	0	0	0	0	0	0	0	1	0	19	0	0	0	0	0	0	0	0	4	0	0	0	0	0	0	0	0	0	0	0	0	0	0	0	5	0	0	0	0	0	0	0	0	0
ASV_1452	0	0	0	0	0	0	0	0	0	0	0	0	0	0	0	0	0	0	0	0	0	12	0	0	0	0	0	0	0	0	0	0	0	0	0	0	0	0	0	0	0	0	0	0	0	0	0	0	0
ASV_1453	0	0	0	0	0	0	0	0	0	0	0	0	0	0	0	0	0	0	0	0	0	0	0	0	0	0	0	0	0	0	0	0	0	0	0	0	0	0	0	0	0	0	0	0	0	0	0	0	0
ASV_1454	1	0	0	0	0	0	0	0	0	0	7	0	0	0	0	0	0	0	0	0	0	0	0	0	0	0	1	0	0	0	0	0	0	0	0	0	0	0	0	0	0	0	0	4	0	0	0	2	0
ASV_1455	1	0	0	0	0	0	0	0	0	0	0	0	0	0	0	0	0	0	2	0	3	0	0	0	0	4	0	0	0	0	0	0	0	0	0	0	7	0	1	0	0	0	0	0	7	0	0	0	0
ASV_1456	0	2	0	0	0	0	2	0	0	0	0	2	0	0	0	0	0	0	0	0	0	0	3	0	0	0	0	0	0	0	0	0	0	0	0	0	0	0	0	0	0	1	0	0	0	0	0	0	0
ASV_1457	0	0	0	0	0	0	2	0	0	0	0	5	0	0	0	1	0	0	0	0	0	0	0	0	0	0	0	0	0	0	0	1	0	0	0	0	0	0	1	0	0	0	0	0	0	0	0	0	0
ASV_1458	0	0	0	0	0	0	0	0	0	0	0	0	0	0	0	0	0	4	0	1	0	0	0	0	0	0	0	0	0	0	0	0	0	0	0	0	0	0	0	0	5	0	3	0	4	0	0	0	0
ASV_1459	0	0	0	0	0	0	0	0	0	0	0	0	0	0	0	0	0	0	0	10	0	0	0	7	0	2	0	0	0	0	0	0	0	0	0	0	5	2	0	0	0	0	2	0	0	0	0	0	0
ASV_1460	0	0	0	0	0	0	0	0	0	0	0	0	0	0	0	0	0	0	0	10	0	0	0	0	0	0	0	0	0	0	0	0	0	0	0	0	0	0	1	0	0	0	0	0	0	0	8	0	0
ASV_1461	0	0	0	0	0	0	0	0	0	0	0	0	0	0	0	0	0	0	0	0	0	0	0	0	0	0	0	0	0	0	0	0	0	0	0	0	0	0	0	0	0	0	0	0	0	0	0	9	0
ASV_1462	0	0	0	0	0	0	0	0	0	0	0	0	0	0	0	0	0	0	0	0	0	0	0	0	0	0	0	0	0	0	0	0	0	0	0	0	0	0	0	0	0	0	0	0	0	0	0	0	0
ASV_1463	1	0	0	0	0	1	2	0	0	0	0	0	0	0	0	0	0	0	0	0	0	0	0	0	0	0	0	0	0	0	0	1	0	0	0	0	0	2	0	0	0	0	0	0	0	0	0	0	0
ASV_1464	0	0	0	1	0	1	0	0	0	0	0	0	0	0	0	0	0	1	0	0	3	0	0	0	0	0	0	0	0	0	0	0	0	0	0	0	0	0	0	0	0	0	0	0	0	0	1	0	2
ASV_1465	0	0	0	0	0	0	0	2	0	0	0	0	0	0	0	0	0	0	0	0	0	0	0	0	0	0	0	0	0	0	0	0	0	0	0	0	0	0	0	0	0	0	0	1	0	0	0	0	0
ASV_1466	0	0	0	0	0	0	0	0	0	0	0	0	0	0	0	0	0	0	0	6	0	0	0	0	0	0	0	0	0	0	0	0	0	0	0	0	0	0	0	0	0	0	0	0	0	0	10	0	0
ASV_1467	0	0	0	0	0	0	0	0	0	0	0	0	0	0	0	0	0	0	0	0	0	0	0	0	0	0	0	0	0	0	0	0	0	27	0	0	0	0	0	0	0	0	0	0	0	0	0	0	0
ASV_1468	0	0	0	0	0	0	0	0	0	0	0	0	0	0	0	0	0	0	0	0	0	0	0	0	0	0	0	0	0	0	0	0	0	0	0	0	0	0	0	27	0	0	0	0	0	0	0	0	0
ASV_1469	0	0	0	0	0	0	0	0	0	0	0	0	0	0	0	0	0	0	0	0	0	0	0	0	0	0	0	0	0	0	0	0	0	0	0	0	0	0	0	0	0	0	0	0	0	0	0	0	0
ASV_1470	0	3	0	0	0	0	0	0	0	0	9	0	0	0	0	0	0	0	0	9	0	0	0	0	0	0	0	0	0	0	0	0	0	0	0	0	0	0	0	0	0	0	0	0	0	0	0	0	0
ASV_1471	0	1	0	0	0	0	1	0	0	0	0	0	0	0	0	0	0	0	0	0	0	0	0	0	0	0	0	0	0	0	0	0	0	0	0	2	0	0	0	0	0	0	0	0	0	0	3	0	0
ASV_1472	0	0	4	0	0	0	0	0	2	0	0	0	0	0	0	0	0	3	0	0	0	0	0	0	0	0	0	0	0	1	0	0	0	1	0	0	0	0	0	0	0	0	0	0	0	0	0	0	0
ASV_1473	0	0	0	0	0	1	0	0	0	0	1	0	0	0	0	0	0	0	2	0	0	0	0	0	0	0	1	0	0	0	0	1	0	0	1	0	0	2	4	0	1	0	0	0	0	0	0	0	0
ASV_1474	0	0	0	0	0	0	0	0	0	0	0	0	0	0	0	0	0	0	0	0	0	0	26	0	0	0	0	0	0	0	0	0	0	0	0	0	0	0	0	0	0	0	0	0	0	0	0	0	0
ASV_1475	0	0	0	0	0	1	0	0	0	0	0	1	0	0	0	0	0	0	0	0	0	0	0	1	0	0	0	0	0	0	0	0	0	0	0	0	0	0	0	0	5	0	0	0	0	0	0	0	1
ASV_1476	0	1	0	0	0	0	3	0	0	0	0	0	1	0	1	1	0	0	1	0	0	0	0	0	0	0	0	0	0	0	0	1	0	0	0	0	0	3	0	0	0	0	0	0	0	0	0	0	0
ASV_1477	0	1	0	0	0	0	0	0	0	0	0	0	0	0	0	0	0	0	0	0	0	0	0	0	0	0	0	0	0	0	0	0	0	0	0	0	0	0	0	0	0	0	0	0	0	0	0	0	0
ASV_1478	0	0	0	1	0	0	0	0	0	0	4	0	0	0	0	0	0	0	0	0	0	0	0	0	0	0	0	0	0	0	0	0	0	0	0	0	0	0	0	0	0	0	0	0	0	0	0	0	1
ASV_1479	0	0	0	0	0	0	0	0	0	0	0	0	0	0	0	0	0	25	0	0	0	0	0	0	0	0	0	0	0	0	0	0	0	0	0	0	0	0	0	0	0	0	0	0	0	0	0	0	0
ASV_1480	0	0	0	0	0	0	0	0	0	0	0	0	0	0	0	0	0	0	0	0	0	0	0	0	1	0	0	0	0	0	0	0	0	0	0	0	0	0	0	0	0	0	0	0	0	0	0	0	0
ASV_1481	0	0	0	0	0	0	0	0	0	0	0	0	0	0	0	0	0	0	0	0	0	0	0	0	0	0	0	0	0	15	0	0	0	0	0	0	0	0	0	0	0	0	0	0	0	0	0	0	0
ASV_1482	0	0	0	0	0	0	0	0	0	0	0	0	0	0	0	0	0	0	0	0	0	0	0	0	0	0	0	0	0	0	0	0	0	0	0	0	0	0	0	0	0	0	0	0	0	0	0	0	0
ASV_1483	0	0	0	0	0	0	0	0	0	0	0	0	0	0	0	0	0	0	0	0	0	0	0	0	0	0	0	0	0	0	0	0	0	0	0	0	0	0	0	0	0	0	0	0	0	0	0	0	0
ASV_1484	0	0	0	0	0	0	0	0	0	0	0	0	1	0	0	0	0	0	0	0	0	0	0	0	0	2	0	0	0	0	0	0	0	0	0	0	0	0	0	0	0	0	0	0	0	0	0	0	0
ASV_1485	0	0	0	0	0	0	0	0	0	0	0	0	0	0	0	0	1	0	0	0	0	0	0	0	0	0	0	0	0	0	0	0	0	0	0	0	0	0	5	0	0	0	0	0	0	0	1	0	0
ASV_1486	0	0	0	0	0	0	0	0	0	0	0	0	0	0	0	0	1	5	0	0	0	0	0	0	0	0	0	0	0	0	0	0	0	0	0	0	0	0	0	3	0	0	0	0	0	0	0	0	0
ASV_1487	0	0	0	0	0	0	0	0	0	0	0	0	0	0	0	0	0	0	1	2	0	0	0	0	0	0	1	0	0	0	0	0	0	0	0	0	0	0	0	0	1	0	0	0	0	0	0	0	2
ASV_1488	0	0	0	0	0	0	0	0	0	0	0	0	0	0	0	0	0	0	0	0	0	0	0	0	0	0	0	0	0	0	0	0	0	0	0	0	0	0	5	0	0	0	0	0	0	0	1	0	8
ASV_1489	0	0	0	0	0	0	0	0	0	0	0	0	0	0	0	0	0	0	0	0	0	0	0	0	0	0	0	0	0	0	0	0	0	0	0	0	0	0	0	0	0	0	0	0	0	0	1	0	0
ASV_1490	0	0	0	0	0	0	0	0	0	0	0	0	0	0	0	0	0	0	0	0	0	0	0	0	0	0	0	0	0	0	0	0	0	0	0	0	0	0	0	0	0	0	0	0	0	0	0	0	0
ASV_1491	0	0	0	0	0	0	0	0	0	0	0	0	0	0	0	0	0	0	0	0	0	0	0	0	0	0	0	0	0	0	0	0	0	0	0	0	0	0	0	0	0	0	0	0	0	0	0	0	0
ASV_1492	1	0	0	2	0	0	0	0	0	0	0	0	0	0	0	0	0	0	0	0	0	1	0	1	0	0	0	3	0	0	0	1	0	0	0	0	0	0	0	0	0	0	0	0	0	0	1	0	0
ASV_1493	0	1	0	0	0	0	0	0	0	0	0	0	0	0	0	0	0	0	0	0	0	0	0	0	0	0	0	0	0	0	0	2	0	0	0	0	2	0	0	0	0	0	0	0	0	0	0	0	0
ASV_1494	0	0	0	3	0	0	0	0	0	0	0	0	0	0	0	0	0	0	0	0	0	0	0	0	0	0	0	0	0	0	0	0	0	0	0	0	0	0	0	0	0	0	0	0	0	0	1	0	1
ASV_1495	0	0	0	0	0	0	0	1	0	0	0	0	0	2	1	0	0	0	0	0	0	0	0	0	2	0	0	0	5	0	0	0	0	0	0	0	0	0	0	0	0	0	2	0	0	1	0	0	1
ASV_1496	0	0	0	0	0	0	0	1	0	4	0	0	0	0	0	0	0	0	0	0	2	0	0	0	0	0	0	0	0	0	0	0	0	0	0	0	2	0	0	0	0	0	0	0	2	0	0	0	0
ASV_1497	0	0	0	0	0	0	0	0	0	0	0	0	0	0	0	0	0	0	0	0	0	0	23	0	0	0	0	0	0	0	0	0	0	0	0	0	0	0	0	0	0	0	0	0	0	0	0	0	0
ASV_1498	0	0	0	0	0	0	0	0	0	0	0	0	0	0	0	0	0	0	0	0	0	0	0	0	0	0	0	0	0	0	0	0	0	0	0	0	0	0	0	0	0	0	0	0	0	0	0	0	0
ASV_1499	0	0	0	0	0	1	0	1	0	0	0	0	0	0	0	0	0	0	0	0	0	0	0	0	0	0	0	0	0	0	0	0	0	0	0	1	0	0	2	0	0	0	0	0	0	0	0	0	0
ASV_1500	0	0	0	0	0	0	0	0	0	2	0	0	0	0	0	1	0	4	0	0	0	0	1	0	0	0	0	0	0	1	2	0	0	3	0	2	1	0	0	0	0	0	0	0	1	0	0	0	0
ASV_1501	0	0	0	0	0	0	0	0	0	0	0	0	1	0	0	0	0	0	0	0	0	0	3	0	0	0	0	0	0	0	0	0	0	0	0	0	0	0	0	0	0	0	0	0	0	0	0	0	0
ASV_1502	0	0	0	0	0	0	0	0	0	0	0	0	0	0	0	0	0	0	0	0	0	0	0	0	0	0	0	0	0	0	0	0	0	0	0	4	0	0	0	0	0	0	0	0	0	0	0	0	0
ASV_1503	0	0	0	0	0	0	0	0	0	0	0	0	0	0	0	0	0	0	0	0	0	0	0	0	0	0	0	0	0	0	0	0	0	0	0	0	22	0	0	0	0	0	0	0	0	0	0	0	0
ASV_1504	0	0	0	0	0	0	0	0	0	0	0	0	0	0	0	0	0	0	0	0	0	0	0	0	0	0	0	0	0	0	0	0	0	0	0	0	0	0	0	0	0	0	0	0	0	0	0	0	0
ASV_1505	0	0	0	0	0	0	0	0	0	0	0	0	0	0	0	0	0	0	0	0	0	0	0	0	0	0	0	0	0	0	0	0	0	0	0	0	0	0	0	0	0	0	0	0	0	0	0	0	0
ASV_1506	0	0	0	0	2	0	0	0	0	0	0	0	0	0	0	0	0	0	0	0	0	0	0	0	0	0	0	0	0	0	4	0	0	0	0	0	2	0	0	0	1	0	0	0	0	0	0	0	0
ASV_1507	1	0	0	0	0	0	0	0	0	2	0	0	0	0	2	0	0	5	0	0	0	0	0	0	0	0	0	0	0	0	0	0	0	0	0	0	0	0	0	0	0	0	0	0	0	0	0	0	0
ASV_1508	0	0	0	0	1	0	0	1	0	2	0	0	0	0	0	0	0	0	0	0	0	0	0	0	2	2	0	0	0	0	0	0	0	0	0	0	1	0	0	0	0	0	2	0	0	0	0	0	0
ASV_1509	0	0	0	0	0	0	0	0	0	0	0	0	4	0	0	0	0	0	0	0	0	0	0	1	0	0	1	0	0	1	0	0	0	0	0	0	0	0	3	0	0	0	0	0	0	0	0	0	0
ASV_1510	0	0	0	0	0	0	0	0	0	0	0	0	0	0	0	0	0	8	0	0	0	0	0	0	0	3	0	0	0	0	0	0	0	0	1	0	0	7	0	0	0	0	1	0	0	0	0	0	0
ASV_1511	0	0	0	0	0	0	0	0	0	0	0	0	0	0	0	0	0	0	0	0	0	0	0	0	0	0	0	0	0	0	0	0	0	0	0	0	0	0	0	0	0	2	0	0	0	0	0	0	0
ASV_1512	0	0	0	0	0	0	0	0	0	0	0	0	0	0	0	0	0	0	0	0	0	0	0	0	0	0	0	0	0	0	0	0	0	0	0	0	0	0	0	0	0	0	0	0	0	0	0	0	0
ASV_1513	0	0	0	0	0	0	0	0	0	0	0	0	0	0	0	0	0	0	0	0	0	0	0	0	0	0	0	0	0	0	0	0	0	0	0	0	0	0	0	0	0	0	0	0	0	0	0	0	0
ASV_1514	0	0	0	0	0	0	0	0	0	0	0	0	0	0	0	0	0	0	0	0	0	0	0	0	0	0	0	0	0	0	0	0	0	0	0	0	0	0	0	0	0	0	0	0	0	0	0	0	0
ASV_1515	0	0	0	0	0	0	0	0	0	0	0	0	0	0	0	3	0	0	0	0	0	0	0	0	0	0	0	0	0	2	0	0	0	0	0	0	1	0	0	0	0	0	0	0	0	0	0	0	0
ASV_1516	2	0	0	1	0	0	1	1	0	0	0	0	0	0	0	0	0	0	0	0	0	3	0	0	0	0	0	0	0	0	0	0	0	0	0	0	0	0	0	0	0	0	1	0	0	0	0	0	0
ASV_1517	0	0	0	3	0	0	0	0	0	0	0	0	0	0	0	0	0	0	0	0	0	0	0	0	0	0	0	0	0	0	0	0	0	0	0	0	0	0	0	0	0	0	0	0	0	0	0	0	0
ASV_1518	0	0	0	0	0	0	0	7	0	3	0	0	0	0	0	0	0	0	0	0	0	0	0	0	0	2	0	0	0	0	0	0	0	0	0	0	0	0	0	0	0	0	2	0	0	0	0	0	0
ASV_1519	0	0	0	0	0	0	0	0	0	0	1	0	0	0	0	6	0	0	0	0	5	0	0	0	0	0	0	0	0	0	0	0	0	0	0	0	0	0	0	0	0	0	0	0	0	0	0	0	0
ASV_1520	0	0	0	0	0	0	0	0	0	0	0	0	1	0	0	0	0	0	3	0	0	0	0	0	0	0	0	0	1	0	0	0	0	0	0	0	0	0	0	0	0	0	0	0	0	1	0	0	0
ASV_1521	0	0	0	0	0	0	0	0	0	0	0	0	1	0	0	0	0	0	0	0	0	0	0	1	0	0	0	0	0	0	0	0	0	0	0	0	0	0	0	0	0	0	0	0	0	0	0	1	1
ASV_1522	0	0	0	0	0	0	0	0	0	0	0	0	0	0	0	0	0	0	0	2	0	0	2	1	0	0	0	0	0	2	0	0	2	0	0	0	0	0	0	0	2	1	0	0	0	0	0	0	0
ASV_1523	0	0	0	0	0	0	0	0	0	0	0	0	0	0	0	0	0	0	0	0	0	0	0	0	0	0	0	0	0	0	0	0	0	0	0	0	0	0	0	0	0	0	0	0	0	0	0	0	0
ASV_1524	0	0	0	0	0	0	0	0	0	0	0	0	0	0	0	0	0	0	0	0	0	0	0	0	0	0	0	0	0	0	0	0	0	0	0	0	0	0	0	0	0	0	0	0	0	0	0	0	0
ASV_1525	0	0	0	0	0	0	0	0	0	0	0	0	0	0	0	0	0	0	0	0	0	0	0	0	0	0	0	0	0	0	0	0	0	0	0	0	0	0	0	0	0	0	0	0	0	0	0	0	0
ASV_1526	2	0	0	0	0	0	0	0	0	0	0	0	1	0	0	0	0	0	0	0	2	0	0	0	0	0	0	0	0	0	3	0	0	0	0	1	0	0	0	0	0	0	0	0	0	0	0	0	0
ASV_1527	0	0	0	0	0	0	0	0	0	0	0	0	1	0	0	0	0	0	0	0	0	0	0	0	0	1	0	0	0	0	0	0	0	0	0	0	0	0	0	0	0	0	0	0	0	0	0	0	0
ASV_1528	0	0	0	0	0	0	0	0	0	0	0	0	0	0	0	19	0	0	0	0	0	0	0	0	0	0	0	0	0	0	0	0	0	0	0	0	0	0	0	0	0	0	0	0	0	0	0	0	0
ASV_1529	0	0	0	0	0	0	0	0	0	0	0	0	0	0	0	0	0	0	0	0	0	0	0	0	0	0	2	0	0	0	0	0	0	0	0	0	0	0	1	0	0	0	0	0	0	0	0	0	0
ASV_1530	0	0	0	0	0	0	0	0	0	0	0	0	0	0	0	0	0	0	0	0	0	0	0	0	0	0	0	0	0	0	0	0	0	0	0	0	0	19	0	0	0	0	0	0	0	0	0	0	0
ASV_1531	0	0	0	0	0	0	0	0	0	0	0	0	0	0	0	0	0	0	0	0	0	0	0	0	0	0	0	0	0	0	0	0	0	0	0	0	0	0	0	0	0	0	0	0	0	0	0	0	0
ASV_1532	0	0	0	0	0	0	0	0	0	0	0	0	0	0	0	0	0	0	0	0	0	0	0	0	0	0	0	0	0	0	0	0	0	0	0	0	0	0	0	0	0	0	0	0	0	0	0	0	0
ASV_1533	1	0	2	0	0	0	0	0	0	0	0	0	0	0	0	0	0	0	0	0	0	0	0	0	0	0	0	0	0	0	0	0	0	0	1	0	0	0	0	0	2	0	0	2	0	0	1	0	0
ASV_1534	0	0	0	0	0	0	0	0	1	0	0	0	0	0	0	0	0	0	0	1	0	1	0	0	0	0	0	0	1	0	0	0	0	0	0	0	0	0	1	0	0	0	0	0	0	0	0	0	0
ASV_1535	0	0	0	0	0	0	0	0	0	0	0	0	1	0	0	0	0	3	0	0	0	0	0	0	0	0	0	0	0	0	0	0	0	0	0	0	0	0	0	0	1	0	2	0	0	0	0	0	0
ASV_1536	0	0	0	0	0	0	0	0	0	0	0	0	6	0	0	0	0	0	0	0	0	0	0	0	0	12	0	0	0	0	0	0	0	0	0	0	0	0	0	0	0	0	0	0	0	0	0	0	0
ASV_1537	0	0	0	0	0	0	0	0	0	0	0	0	0	0	0	0	0	0	3	0	0	0	0	2	0	0	0	0	0	0	0	0	0	0	0	0	0	0	1	0	0	0	0	0	0	0	0	0	0
ASV_1538	0	0	0	0	0	0	0	0	0	0	0	0	0	0	0	0	0	0	0	0	0	18	0	0	0	0	0	0	0	0	0	0	0	0	0	0	0	0	0	0	0	0	0	0	0	0	0	0	0
ASV_1539	0	0	0	0	0	0	0	0	0	0	0	0	0	0	0	0	0	0	0	0	0	0	0	0	0	0	0	0	0	0	0	0	0	0	0	0	0	3	0	0	0	0	0	0	0	0	1	0	4
ASV_1540	0	0	0	0	0	0	0	0	0	0	0	0	0	0	0	0	0	0	0	0	0	0	0	0	0	0	0	3	12	0	0	0	2	0	1	0	0	0	0	0	0	0	0	0	0	0	0	0	0
ASV_1541	0	0	0	0	0	0	0	0	0	0	0	0	0	0	0	0	0	0	0	0	0	0	0	0	0	0	0	0	0	0	0	0	0	0	0	0	0	0	0	0	0	0	0	0	0	0	0	0	0
ASV_1542	0	0	0	0	0	0	0	0	0	0	0	0	0	0	0	0	0	0	0	0	0	0	0	0	0	0	0	0	0	0	0	0	0	0	0	0	0	0	0	0	0	0	0	0	0	0	0	0	0
ASV_1543	0	0	0	0	0	0	0	0	0	0	0	0	0	0	0	0	0	0	0	0	0	0	0	0	0	0	0	0	0	0	0	0	0	0	0	0	0	0	0	0	0	0	0	0	0	0	0	0	0
ASV_1544	0	0	0	4	0	0	0	0	0	0	0	0	0	0	0	0	0	0	0	0	0	0	0	0	3	0	0	0	0	0	0	0	0	0	0	0	0	1	0	0	0	0	0	0	0	0	0	0	0
ASV_1545	0	0	0	0	0	0	0	0	0	0	1	0	0	0	0	0	0	0	0	0	0	0	0	1	0	0	0	0	1	0	0	0	0	0	0	0	0	0	0	1	0	0	0	0	0	0	0	0	0
ASV_1546	0	0	0	0	0	0	0	0	0	0	0	0	0	0	0	0	0	0	0	0	0	0	0	1	0	0	0	0	0	0	0	0	0	0	0	0	0	0	0	0	0	0	0	0	0	0	0	0	0
ASV_1547	0	0	0	0	0	0	0	0	0	0	0	0	0	0	0	0	0	0	0	0	0	0	0	0	0	0	0	1	0	0	0	0	0	0	2	0	0	0	1	1	0	0	0	0	0	0	0	0	0
ASV_1548	0	0	0	0	0	0	0	0	0	0	0	0	0	0	0	0	0	0	0	0	0	0	0	0	0	0	0	0	0	0	0	0	0	15	0	0	0	0	0	0	0	0	0	0	0	0	0	0	0
ASV_1549	0	0	0	0	0	0	0	0	0	0	0	0	0	0	0	0	0	0	0	0	0	0	0	0	0	0	0	0	0	0	0	1	0	3	0	0	0	0	0	0	0	0	0	0	0	0	0	2	0
ASV_1550	0	0	0	0	0	0	0	0	0	0	0	0	0	0	0	0	0	0	0	0	0	0	0	0	0	0	0	0	0	0	0	0	0	0	0	0	0	0	3	0	0	0	0	0	0	0	0	0	0
ASV_1551	0	0	0	0	0	0	0	0	0	0	0	0	0	0	0	0	0	0	0	0	0	0	0	0	0	0	0	0	0	0	0	0	0	0	0	0	0	0	0	0	0	0	0	0	0	0	0	17	0
ASV_1552	0	0	0	0	0	0	0	0	0	0	0	0	0	0	0	0	0	0	0	0	0	0	0	0	0	0	0	0	0	0	0	0	0	0	0	0	0	0	0	0	0	0	0	0	0	0	0	0	0
ASV_1553	2	0	0	0	0	0	0	0	0	0	0	0	0	0	0	0	0	0	0	0	0	0	0	0	0	0	0	0	0	0	0	0	0	0	0	0	0	0	0	0	2	0	0	0	0	0	0	0	0
ASV_1554	0	0	0	0	3	0	0	0	0	0	0	0	1	0	0	0	0	0	0	0	0	0	0	0	0	0	0	0	0	0	0	0	0	0	0	0	0	0	0	0	0	0	0	0	0	0	0	0	1
ASV_1555	0	0	0	0	0	0	4	0	0	0	0	0	0	0	1	0	0	1	0	0	0	0	0	0	0	0	0	0	0	0	0	1	0	0	0	0	1	0	0	0	0	0	0	0	0	0	0	0	0
ASV_1556	0	0	0	0	0	0	0	0	0	0	0	0	0	1	0	0	0	0	0	0	0	0	0	0	0	0	0	0	0	0	0	0	0	0	0	0	0	0	0	0	0	0	0	0	0	0	0	0	0
ASV_1557	0	0	0	0	0	0	0	0	0	0	0	0	0	0	0	0	1	0	0	0	0	0	3	0	0	0	0	0	0	0	0	2	0	0	0	1	0	0	0	0	0	0	0	0	0	0	0	0	0
ASV_1558	0	0	0	0	0	0	0	0	0	0	0	0	0	0	0	0	2	0	0	0	0	0	0	0	0	1	0	0	0	0	0	0	1	0	0	0	0	0	0	0	0	0	0	0	2	0	0	0	0
ASV_1559	0	0	0	0	0	0	0	0	0	0	0	0	0	0	0	0	0	0	0	0	0	0	0	0	0	0	0	0	0	0	0	0	0	0	0	0	0	0	6	0	0	0	0	0	0	0	0	0	0
ASV_1560	0	0	0	0	0	0	0	0	0	0	0	0	0	0	0	0	0	0	0	1	0	0	0	0	0	0	0	0	0	0	0	2	0	0	1	0	0	0	0	0	1	0	0	0	0	0	0	0	0
ASV_1561	0	0	0	0	0	0	0	0	0	0	0	0	0	0	0	0	0	0	0	0	0	0	0	0	0	0	0	0	0	0	0	0	0	0	0	0	0	0	0	0	0	0	0	0	0	0	0	0	0
ASV_1562	0	0	0	0	0	0	0	0	0	0	0	0	0	0	0	0	0	0	0	0	0	0	0	0	0	0	0	0	0	0	0	0	0	0	0	0	0	0	0	0	0	0	0	0	0	0	0	0	0
ASV_1563	1	0	0	0	0	0	0	0	0	0	0	0	0	3	0	0	3	0	0	0	0	0	0	0	0	0	0	0	0	0	0	0	0	0	0	0	0	0	0	0	0	0	0	0	0	0	0	0	0
ASV_1564	0	0	0	0	0	0	0	0	0	0	0	0	0	0	0	0	0	0	0	0	0	0	0	0	0	0	0	0	0	0	0	0	0	0	0	0	0	0	2	0	0	3	0	0	0	0	0	0	0
ASV_1565	0	0	0	0	0	0	0	0	0	11	0	0	0	0	0	0	0	0	0	0	0	0	0	4	0	0	0	0	0	0	0	0	0	0	0	0	0	0	0	0	0	0	0	0	0	0	0	0	0
ASV_1566	0	0	0	0	0	0	0	0	0	0	1	0	0	0	0	0	0	0	0	0	0	0	0	0	0	0	0	0	0	0	0	0	0	0	0	0	0	0	0	0	0	0	0	0	0	0	0	0	0
ASV_1567	0	0	0	0	0	0	0	0	0	0	0	0	1	0	0	1	4	0	0	0	0	0	0	0	0	0	0	0	0	0	0	0	0	0	0	0	0	0	0	0	0	0	0	0	0	0	0	0	0
ASV_1568	0	0	0	0	0	0	0	0	0	0	0	0	1	0	0	0	1	0	0	0	0	0	0	0	0	0	0	0	0	1	0	0	0	0	0	0	0	0	0	0	0	0	0	0	0	0	0	0	0
ASV_1569	0	0	0	0	0	0	0	0	0	0	0	0	0	0	0	1	0	0	2	0	0	0	0	1	0	3	0	0	0	0	0	0	0	0	0	0	0	0	0	0	0	0	0	0	0	0	0	0	0
ASV_1570	0	0	0	0	0	0	0	0	0	0	0	0	0	0	0	0	0	0	10	0	0	0	0	0	0	0	0	0	0	0	0	0	0	0	0	0	0	0	0	0	0	0	0	5	0	0	0	0	0
ASV_1571	0	0	0	0	0	0	0	0	0	0	0	0	0	0	0	0	0	0	0	0	0	0	0	0	0	0	0	0	0	0	0	0	0	2	0	0	0	0	0	0	0	0	0	0	0	0	0	0	0
ASV_1572	0	0	0	0	0	0	0	0	0	0	0	0	0	0	0	0	0	0	0	0	0	0	0	0	0	0	0	0	0	0	0	0	0	0	0	0	0	0	0	0	0	0	0	0	0	0	0	0	0
ASV_1573	0	0	0	0	0	0	0	0	0	0	0	0	0	0	0	0	0	0	0	0	0	0	0	0	0	0	0	0	0	0	0	0	0	0	0	0	0	0	0	0	0	0	0	0	0	0	0	0	0
ASV_1574	0	0	0	0	0	0	0	0	0	0	0	0	0	0	0	0	0	0	0	0	0	0	0	0	0	0	0	0	0	0	0	0	0	0	0	0	0	0	0	0	0	0	0	0	0	0	0	0	0
ASV_1575	0	0	0	0	0	1	0	0	0	1	0	0	0	0	0	0	0	0	0	0	0	1	0	0	1	0	0	0	0	0	0	0	0	0	0	0	0	1	0	0	0	0	0	0	0	0	0	0	0
ASV_1576	0	0	0	0	0	0	3	0	0	0	0	0	0	0	0	0	0	0	0	0	0	0	0	0	0	0	0	0	0	0	0	0	0	0	0	0	0	0	0	0	0	0	0	0	0	0	0	0	0
ASV_1577	0	0	0	0	0	0	0	0	0	0	0	0	0	0	0	0	0	0	0	0	0	0	0	0	0	0	0	0	0	0	0	0	0	0	0	0	0	0	0	0	0	0	0	0	0	0	0	0	0
ASV_1578	0	0	0	0	0	0	0	0	0	0	4	0	0	0	0	0	0	0	0	10	0	0	0	0	0	0	0	0	0	0	0	0	0	0	0	0	0	0	0	0	0	0	0	0	0	0	0	0	0
ASV_1579	0	0	0	0	0	0	0	0	0	0	2	0	0	0	0	0	0	0	0	0	0	0	0	0	0	0	0	0	0	0	0	0	0	0	0	0	0	0	0	2	0	0	0	0	0	0	0	0	0
ASV_1580	0	0	0	0	0	0	0	0	0	0	0	1	0	0	0	0	0	0	0	0	0	0	0	0	0	0	0	0	0	0	0	0	0	0	0	0	0	0	0	0	0	0	0	0	0	0	0	0	0
ASV_1581	0	0	0	0	0	0	0	0	0	0	0	0	1	0	0	0	3	0	0	0	0	0	0	0	0	0	0	0	0	0	0	0	0	1	0	0	0	0	0	0	0	0	0	0	0	0	0	0	2
ASV_1582	0	0	0	0	0	0	0	0	0	0	0	0	3	0	0	0	0	0	0	0	0	0	0	0	0	0	0	0	0	0	0	0	0	0	0	0	0	0	0	0	0	0	0	0	0	0	0	0	0
ASV_1583	0	0	0	0	0	0	0	0	0	0	0	0	0	0	0	0	0	0	0	0	0	2	0	1	0	0	0	0	0	0	0	0	0	0	0	0	0	0	0	0	0	0	0	0	0	0	0	0	0
ASV_1584	0	0	0	0	0	0	0	0	0	0	0	0	0	0	0	0	0	0	0	0	0	0	0	0	0	0	0	0	0	0	0	0	0	0	0	0	0	0	0	0	0	0	0	0	0	0	0	0	0
ASV_1585	0	0	0	0	0	0	0	0	0	0	0	0	0	0	0	0	0	0	0	0	0	0	0	0	0	0	0	0	0	0	0	0	0	0	0	0	0	0	0	0	0	0	0	0	0	0	0	0	2
ASV_1586	0	0	0	0	0	0	0	0	0	0	0	0	0	0	0	0	0	0	0	0	0	0	0	0	0	0	0	0	0	0	0	0	0	0	0	0	0	0	0	0	0	0	0	0	0	0	0	0	0
ASV_1587	1	0	0	0	0	0	1	2	0	0	0	0	0	0	0	0	0	0	0	0	0	0	1	0	0	0	0	0	0	0	0	0	0	0	0	0	0	0	0	1	0	0	0	0	1	0	0	0	0
ASV_1588	0	1	0	0	0	0	0	0	0	0	3	0	0	0	0	0	0	0	0	3	0	0	0	0	0	0	0	0	0	0	0	0	0	0	0	0	0	0	5	0	0	0	0	0	0	0	0	0	0
ASV_1589	0	0	0	0	0	0	0	0	0	0	0	0	0	0	0	1	1	0	0	0	0	0	0	0	0	0	1	0	0	0	0	0	0	0	0	0	0	0	4	0	0	0	0	0	0	0	0	0	0
ASV_1590	0	0	0	0	0	0	0	0	0	0	0	1	0	0	0	0	0	0	0	0	0	0	0	0	0	0	0	1	0	0	0	1	0	0	1	0	0	0	0	0	0	0	0	0	0	0	0	0	0
ASV_1591	0	0	0	0	0	0	0	0	0	0	0	0	1	0	0	0	0	0	0	0	0	0	0	0	0	0	0	0	0	0	0	0	0	2	0	0	0	0	0	0	0	0	0	0	0	0	0	0	0
ASV_1592	0	0	0	0	0	0	0	0	0	0	0	0	0	0	0	0	0	0	2	0	0	0	0	0	0	0	1	0	0	0	0	0	0	0	0	0	0	0	2	0	0	0	0	0	0	0	1	0	0
ASV_1593	0	0	0	0	0	0	0	0	0	0	0	0	0	0	0	0	0	0	0	0	0	0	0	0	1	0	0	0	0	0	0	0	0	0	0	0	0	0	0	0	0	0	0	0	0	0	0	0	0
ASV_1594	0	0	0	0	0	0	0	0	0	0	0	0	0	0	0	0	0	0	0	0	0	0	0	0	0	0	0	0	0	0	0	0	0	0	0	0	0	0	0	0	0	0	0	0	0	0	0	0	0
ASV_1595	0	0	0	0	0	0	0	0	0	0	0	0	0	0	0	0	0	0	0	0	0	0	0	0	0	0	0	0	0	0	0	0	0	0	0	0	0	0	0	0	0	0	0	0	0	0	0	0	0
ASV_1596	0	0	0	0	0	0	0	0	0	0	0	0	0	0	0	0	0	0	0	0	0	0	0	0	0	0	0	0	0	0	0	0	0	0	0	0	0	0	0	0	0	0	0	0	0	0	0	0	0
ASV_1597	0	0	0	0	0	0	0	0	0	0	0	0	0	0	0	0	0	0	0	0	0	0	0	0	0	0	0	0	0	0	0	0	0	0	0	0	0	0	0	0	0	0	0	0	0	0	0	0	0
ASV_1598	0	0	0	0	0	0	0	0	0	0	0	0	0	0	0	0	0	0	0	0	0	0	0	0	0	0	0	0	0	0	0	0	0	0	0	0	0	0	0	0	0	0	0	0	0	0	0	0	0
ASV_1599	0	0	0	0	0	0	0	0	0	0	0	0	0	0	0	0	0	0	0	0	0	0	0	0	0	0	2	0	0	0	0	0	0	0	0	0	0	0	0	0	0	0	0	0	0	0	0	0	0
ASV_1600	0	0	0	0	0	0	1	0	0	0	0	0	0	0	0	0	0	0	0	0	0	0	0	0	0	0	0	0	0	0	0	0	0	0	0	0	0	0	0	0	1	0	0	0	0	0	0	0	0
ASV_1601	0	0	0	0	0	0	12	0	0	0	0	0	0	0	0	0	0	0	0	0	0	0	0	0	0	0	0	0	0	0	0	0	0	0	0	0	0	0	0	0	0	0	0	0	0	0	0	0	0
ASV_1602	0	0	0	0	0	0	0	0	0	3	0	0	0	0	0	1	1	0	0	0	0	0	0	0	0	0	0	0	0	2	0	0	1	0	0	0	0	0	0	0	0	0	0	0	0	0	0	0	0
ASV_1603	0	0	0	0	0	0	0	0	0	2	0	0	0	0	0	0	0	0	0	0	0	0	0	0	0	0	0	0	0	0	0	0	0	0	0	0	0	0	0	0	0	0	0	0	0	0	0	0	0
ASV_1604	0	0	0	0	0	0	0	0	0	0	1	0	0	0	0	0	2	0	0	0	0	0	0	0	0	0	0	0	0	0	0	0	0	0	0	0	0	0	0	0	0	0	0	0	0	1	0	0	0
ASV_1605	0	0	0	0	0	0	0	0	0	0	0	1	0	0	0	1	0	0	0	0	0	0	0	0	0	0	0	0	0	0	0	0	0	1	0	0	0	0	1	0	0	0	0	0	0	0	2	0	0
ASV_1606	0	0	0	0	0	0	0	0	0	0	0	0	1	0	0	0	0	0	0	0	0	0	0	0	0	0	0	0	0	0	0	0	0	0	0	0	0	0	0	0	0	0	0	0	1	0	0	0	0
ASV_1607	0	0	0	0	0	0	0	0	0	0	0	0	1	0	0	0	0	0	0	0	0	0	0	0	0	0	0	0	0	0	0	0	0	2	0	0	0	0	0	0	0	0	0	0	0	0	0	0	0
ASV_1608	0	0	0	0	0	0	0	0	0	0	0	0	0	0	0	0	7	0	0	0	0	0	0	0	0	0	0	0	0	0	0	0	0	0	0	0	0	0	0	0	0	0	0	0	0	0	1	0	0
ASV_1609	0	0	0	0	0	0	0	0	0	0	0	0	0	0	0	0	0	0	0	0	0	0	0	1	0	0	0	0	3	0	0	0	0	0	0	0	0	0	0	0	0	0	0	0	0	1	0	0	0
ASV_1610	0	0	0	0	0	0	0	0	0	0	0	0	0	0	0	0	0	0	0	0	0	0	0	0	0	0	0	0	0	0	0	0	0	0	0	0	0	0	0	0	0	0	0	0	0	0	0	0	0
ASV_1611	0	0	0	0	0	0	0	0	0	0	0	0	0	0	0	0	0	0	0	0	0	0	0	0	0	0	0	0	0	0	0	0	0	12	0	0	0	0	0	0	0	0	0	0	0	0	0	0	0
ASV_1612	0	0	0	0	0	0	0	0	0	0	0	0	0	0	0	0	0	0	0	0	0	0	0	0	0	0	0	0	0	0	0	0	0	0	0	0	0	0	0	0	0	1	1	0	0	0	0	0	0
ASV_1613	0	0	0	0	0	0	0	0	0	0	0	0	0	0	0	0	0	0	0	0	0	0	0	0	0	0	0	0	0	0	0	0	0	0	0	0	0	0	0	0	0	0	0	0	0	0	1	0	0
ASV_1614	0	0	0	0	0	0	0	0	0	0	0	0	0	0	0	0	0	0	0	0	0	0	0	0	0	0	0	0	0	0	0	0	0	0	0	0	0	0	0	0	0	0	0	0	0	0	0	0	12
ASV_1615	0	0	0	0	0	0	0	0	0	0	0	0	0	0	0	0	0	0	0	0	0	0	0	0	0	0	0	0	0	0	0	0	0	0	0	0	0	0	0	0	0	0	0	0	0	0	0	0	0
ASV_1616	0	0	0	0	0	0	0	0	0	0	0	0	0	0	0	0	0	0	0	0	0	0	0	0	0	0	0	0	0	0	0	0	0	0	0	0	0	0	0	0	0	0	0	0	0	0	0	0	0
ASV_1617	0	0	0	0	0	0	0	0	0	0	0	0	0	0	0	0	0	0	0	0	0	0	0	0	0	0	0	0	0	0	0	0	0	0	0	0	0	0	0	0	0	0	0	0	0	0	0	0	0
ASV_1618	0	0	0	0	0	0	0	0	0	0	0	0	0	0	0	0	0	0	0	0	0	0	0	0	0	0	0	0	0	0	0	0	0	0	0	0	0	0	0	0	0	0	0	0	0	0	0	0	0
ASV_1619	0	0	0	0	0	0	0	0	0	0	0	0	0	0	0	0	0	0	0	0	0	0	0	0	0	0	0	0	0	0	0	0	0	0	0	0	0	0	0	0	0	0	0	0	0	0	0	0	0
ASV_1620	0	0	1	0	0	0	0	0	0	0	0	0	0	1	0	0	0	1	0	0	0	0	0	0	0	0	0	0	0	0	0	0	0	0	0	0	0	0	0	0	0	0	0	0	0	0	0	0	0
ASV_1621	0	0	0	0	0	1	0	0	0	0	0	0	0	0	0	0	0	0	0	0	0	0	0	0	0	1	0	0	0	0	0	0	0	0	0	0	0	0	0	0	0	0	0	0	0	0	0	0	0
ASV_1622	0	0	0	0	0	2	0	0	0	0	0	0	0	0	0	2	0	0	0	0	0	0	0	0	0	0	0	0	0	0	0	0	0	0	0	0	0	0	0	0	0	0	0	0	0	0	0	0	0
ASV_1623	0	0	0	0	0	0	0	0	1	0	0	0	0	0	0	0	0	0	0	0	0	0	0	1	0	0	0	0	0	0	0	0	0	0	0	0	0	0	0	0	0	0	0	0	0	0	0	0	0
ASV_1624	0	0	0	0	0	0	0	0	0	1	0	0	0	0	0	0	0	0	2	0	0	0	0	0	0	0	0	0	0	0	0	0	0	0	0	0	0	0	0	0	0	0	0	0	0	0	0	0	0
ASV_1625	0	0	0	0	0	0	0	0	0	0	0	0	1	0	0	0	0	0	0	0	0	0	0	0	0	0	0	0	0	0	0	0	0	0	0	0	0	0	0	0	0	0	0	0	0	0	1	0	0
ASV_1626	0	0	0	0	0	0	0	0	0	0	0	0	0	0	0	0	0	0	0	0	0	0	0	0	0	0	0	0	0	0	0	0	0	0	0	0	0	0	0	0	0	0	0	0	0	1	0	0	0
ASV_1627	0	0	0	0	0	0	0	0	0	0	0	0	0	0	0	0	0	0	0	2	0	0	0	0	0	0	0	0	0	0	0	0	0	0	0	0	0	0	0	0	0	0	0	0	0	0	0	0	0
ASV_1628	0	0	0	0	0	0	0	0	0	0	0	0	0	0	0	0	0	0	0	2	0	0	1	0	0	0	0	0	2	0	0	0	0	0	0	0	0	1	0	0	0	0	0	0	0	0	0	0	0
ASV_1629	0	0	0	0	0	0	0	0	0	0	0	0	0	0	0	0	0	0	0	3	0	0	0	0	0	0	0	0	0	0	0	0	0	0	0	0	0	0	0	1	0	0	0	0	0	1	0	0	0
ASV_1630	0	0	0	0	0	0	0	0	0	0	0	0	0	0	0	0	0	0	0	0	0	0	0	0	0	0	2	0	0	0	0	0	0	0	0	0	0	0	0	0	0	0	0	0	0	0	0	0	1
ASV_1631	0	0	0	0	0	0	0	0	0	0	0	0	0	0	0	0	0	0	0	0	0	0	0	0	0	0	0	0	11	0	0	0	0	0	0	0	0	0	0	0	0	0	0	0	0	0	0	0	0
ASV_1632	0	0	0	0	0	0	0	0	0	0	0	0	0	0	0	0	0	0	0	0	0	0	0	0	0	0	0	0	0	0	0	1	0	0	0	0	0	0	0	0	0	0	0	0	0	0	0	2	0
ASV_1633	0	0	0	0	0	0	0	0	0	0	0	0	0	0	0	0	0	0	0	0	0	0	0	0	0	0	0	0	0	0	0	0	0	1	0	0	0	0	0	0	0	0	0	0	0	0	0	0	0
ASV_1634	0	0	0	0	0	0	0	0	0	0	0	0	0	0	0	0	0	0	0	0	0	0	0	0	0	0	0	0	0	0	0	0	0	0	0	0	0	0	0	3	0	0	0	0	0	4	0	0	0
ASV_1635	0	0	0	0	0	0	0	0	0	0	0	0	0	0	0	0	0	0	0	0	0	0	0	0	0	0	0	0	0	0	0	0	0	0	0	0	0	0	0	0	0	0	0	0	0	0	0	0	0
ASV_1636	0	0	0	0	0	0	0	0	0	0	0	0	0	0	0	0	0	0	0	0	0	0	0	0	0	0	0	0	0	0	0	0	0	0	0	0	0	0	0	0	0	0	0	0	0	0	0	0	0
ASV_1637	0	0	0	0	0	0	0	0	0	0	0	0	0	0	0	0	0	0	0	0	0	0	0	0	0	0	0	0	0	0	0	0	0	0	0	0	0	0	0	0	0	0	0	0	0	0	0	0	0
ASV_1638	0	0	0	0	0	0	0	0	0	0	0	0	0	0	0	0	0	0	0	0	0	0	0	0	0	0	0	0	0	0	0	0	0	0	0	0	0	0	0	0	0	0	0	0	0	0	0	0	0
ASV_1639	0	0	0	0	0	0	0	0	0	0	0	0	0	0	0	0	0	0	0	0	5	0	0	0	0	0	0	0	0	0	0	0	0	0	0	0	0	0	0	0	0	0	0	0	0	0	0	0	0
ASV_1640	1	0	0	3	0	0	1	0	0	0	0	0	0	0	0	0	1	0	0	0	0	0	0	0	0	1	0	0	0	0	0	0	0	0	0	0	0	0	0	0	0	0	0	0	0	0	0	0	0
ASV_1641	1	0	0	0	0	0	0	0	2	0	0	0	0	0	0	0	1	0	0	0	0	0	0	0	0	0	0	0	1	0	0	0	0	0	0	0	0	0	0	0	1	0	0	0	0	0	0	0	0
ASV_1642	0	2	0	0	1	0	0	0	0	0	0	0	0	0	0	0	1	0	0	0	0	0	0	0	0	0	0	0	0	0	1	0	0	1	0	0	0	0	0	0	0	0	0	0	0	0	0	1	0
ASV_1643	0	0	0	0	0	0	0	0	2	0	0	0	0	0	0	0	0	0	0	0	0	0	0	0	0	0	0	0	0	0	0	0	0	0	0	0	0	0	0	0	0	0	0	0	0	0	0	0	0
ASV_1644	0	0	0	0	0	0	0	0	0	1	0	0	0	0	0	0	0	0	0	0	0	0	0	0	0	1	0	0	0	0	0	0	0	0	0	0	0	0	0	1	0	0	0	0	1	0	0	0	0
ASV_1645	0	0	0	0	0	0	0	0	0	0	0	0	0	0	0	10	0	0	0	0	0	0	0	0	0	0	0	0	0	0	0	0	0	0	0	0	0	0	0	0	0	0	0	0	0	0	0	0	0
ASV_1646	0	0	0	0	0	0	0	0	0	0	0	0	0	0	0	0	0	2	0	0	0	0	0	0	0	1	0	0	0	0	0	0	0	0	0	0	0	0	0	0	0	0	0	0	0	0	0	0	0
ASV_1647	0	0	0	0	0	0	0	0	0	0	0	0	0	0	0	0	0	0	0	1	0	0	0	0	0	0	0	0	0	0	0	0	0	0	0	0	0	3	0	0	0	0	0	0	0	0	1	0	0
ASV_1648	0	0	0	0	0	0	0	0	0	0	0	0	0	0	0	0	0	0	0	0	0	0	1	0	0	0	0	0	0	0	0	0	0	0	0	0	0	1	0	0	0	0	0	0	0	1	0	0	0
ASV_1649	0	0	0	0	0	0	0	0	0	0	0	0	0	0	0	0	0	0	0	0	0	0	0	0	0	2	0	0	0	0	0	0	0	0	0	0	0	0	0	0	0	0	0	0	0	0	0	0	0
ASV_1650	0	0	0	0	0	0	0	0	0	0	0	0	0	0	0	0	0	0	0	0	0	0	0	0	0	4	0	0	0	0	0	0	0	0	0	0	0	0	0	0	0	0	0	0	0	0	0	0	0
ASV_1651	0	0	0	0	0	0	0	0	0	0	0	0	0	0	0	0	0	0	0	0	0	0	0	0	0	0	2	0	0	0	0	0	0	0	0	0	0	0	0	0	0	0	0	0	0	0	0	0	0
ASV_1652	0	0	0	0	0	0	0	0	0	0	0	0	0	0	0	0	0	0	0	0	0	0	0	0	0	0	0	0	0	3	0	0	0	0	0	0	0	0	0	0	0	0	0	0	0	0	0	0	0
ASV_1653	0	0	0	0	0	0	0	0	0	0	0	0	0	0	0	0	0	0	0	0	0	0	0	0	0	0	0	0	0	0	0	0	0	1	0	0	0	0	0	0	0	0	0	0	0	0	0	0	0
ASV_1654	0	0	0	0	0	0	0	0	0	0	0	0	0	0	0	0	0	0	0	0	0	0	0	0	0	0	0	0	0	0	0	0	0	0	0	0	0	0	0	0	0	0	0	0	0	0	0	0	0
ASV_1655	0	0	0	0	0	0	0	0	0	0	0	0	0	0	0	0	0	0	0	0	0	0	0	0	0	0	0	0	0	0	0	0	0	0	0	0	0	0	10	0	0	0	0	0	0	0	0	0	0
ASV_1656	0	0	0	0	0	0	0	0	0	0	0	0	0	0	0	0	0	0	0	0	0	0	0	0	0	0	0	0	0	0	0	0	0	0	0	0	0	0	0	0	1	0	0	0	0	0	0	0	0
ASV_1657	0	0	0	0	0	0	0	0	0	0	0	0	0	0	0	0	0	0	0	0	0	0	0	0	0	0	0	0	0	0	0	0	0	0	0	0	0	0	0	0	0	0	1	1	0	0	0	0	0
ASV_1658	0	0	0	0	0	0	0	0	0	0	0	0	0	0	0	0	0	0	0	0	0	0	0	0	0	0	0	0	0	0	0	0	0	0	0	0	0	0	0	0	0	0	0	0	10	0	0	0	0
ASV_1659	0	0	0	0	0	0	0	0	0	0	0	0	0	0	0	0	0	0	0	0	0	0	0	0	0	0	0	0	0	0	0	0	0	0	0	0	0	0	0	0	0	0	0	0	0	0	0	0	0
ASV_1660	0	0	0	0	0	0	0	0	0	0	0	0	0	0	0	0	0	0	0	0	0	0	0	0	0	0	0	0	0	0	0	0	0	0	0	0	0	0	0	0	0	0	0	0	0	0	0	0	0
ASV_1661	0	0	0	0	0	0	0	0	0	0	0	0	0	0	0	0	0	0	0	0	0	0	0	0	0	0	0	0	0	0	0	0	0	0	0	0	0	0	0	0	0	0	0	0	0	0	0	0	0
ASV_1662	0	0	0	0	0	0	0	0	0	0	0	0	0	0	0	0	0	0	0	0	0	0	0	0	0	0	0	0	0	0	0	0	0	0	0	0	0	0	0	0	0	0	0	0	0	0	0	0	0
ASV_1663	0	0	0	0	0	0	0	0	0	0	0	0	0	0	0	0	0	0	0	0	0	0	0	0	0	0	0	0	0	0	0	0	0	0	0	0	0	0	0	0	0	0	0	0	0	0	0	0	0
ASV_1664	1	0	0	0	0	0	0	0	0	0	0	0	1	0	0	0	0	0	0	0	0	0	0	0	1	0	0	0	0	0	0	0	0	0	1	0	0	0	0	0	0	0	0	1	1	0	0	0	0
ASV_1665	0	0	0	0	0	1	0	0	0	0	0	0	0	0	0	0	0	0	0	0	0	0	0	0	0	0	1	0	0	0	2	0	0	0	0	0	0	0	0	0	0	0	0	0	0	0	0	0	0
ASV_1666	0	0	0	0	0	0	0	0	9	0	0	0	0	0	0	0	0	0	0	0	0	0	0	0	0	0	0	0	0	0	0	0	0	0	0	0	0	0	0	0	0	0	0	0	0	0	0	0	0
ASV_1667	0	0	0	0	0	0	0	0	0	0	0	0	3	0	0	0	0	0	0	0	0	0	0	0	0	0	0	0	0	0	0	0	0	0	0	0	0	0	0	0	0	0	0	0	0	0	0	0	0
ASV_1668	0	0	0	0	0	0	0	0	0	0	0	0	9	0	0	0	0	0	0	0	0	0	0	0	0	0	0	0	0	0	0	0	0	0	0	0	0	0	0	0	0	0	0	0	0	0	0	0	0
ASV_1669	0	0	0	0	0	0	0	0	0	0	0	0	0	0	0	0	0	0	4	0	0	1	0	0	0	0	0	0	0	0	0	0	0	0	0	0	1	0	0	0	0	0	0	0	0	0	0	0	0
ASV_1670	0	0	0	0	0	0	0	0	0	0	0	0	0	0	0	0	0	0	0	0	0	0	0	0	0	0	9	0	0	0	0	0	0	0	0	0	0	0	0	0	0	0	0	0	0	0	0	0	0
ASV_1671	0	0	0	0	0	0	0	0	0	0	0	0	0	0	0	0	0	0	0	0	0	0	0	0	0	0	0	0	0	0	0	0	0	0	0	0	0	0	0	0	0	0	0	0	2	0	0	0	0
ASV_1672	0	0	0	0	0	0	0	0	0	0	0	0	0	0	0	0	0	0	0	0	0	0	0	0	0	0	0	0	0	0	0	0	0	0	0	0	0	0	0	0	0	0	0	0	0	4	0	0	0
ASV_1673	0	0	0	0	0	0	0	0	0	0	0	0	0	0	0	0	0	0	0	0	0	0	0	0	0	0	0	0	0	0	0	0	0	0	0	0	0	0	0	0	0	0	0	0	0	0	0	0	0
ASV_1674	0	0	0	0	0	0	0	0	0	0	0	0	0	0	0	0	0	0	0	0	0	0	0	0	0	0	0	0	0	0	0	0	0	0	0	0	0	0	0	0	0	0	0	0	0	0	0	0	0
ASV_1675	0	0	0	0	0	0	0	0	0	0	0	0	0	0	0	0	0	0	0	0	0	0	0	0	0	0	0	0	0	0	0	0	0	0	0	0	0	0	0	0	0	0	0	0	0	0	0	0	0
ASV_1676	1	0	0	0	0	0	0	0	3	0	0	0	0	0	0	0	0	0	0	0	0	0	0	0	0	0	0	0	0	0	0	0	0	0	0	0	0	1	0	0	0	0	0	0	0	0	0	0	0
ASV_1677	0	3	0	0	0	0	0	0	0	0	0	0	0	0	0	0	0	0	0	0	0	0	0	0	0	0	0	0	0	0	0	0	0	0	0	0	0	0	0	0	0	0	0	0	0	0	0	0	0
ASV_1678	0	0	0	2	0	0	0	0	0	0	0	0	0	0	0	0	3	0	0	0	0	0	0	0	0	0	0	0	0	0	1	0	0	0	0	0	0	0	0	0	0	0	0	0	0	0	0	0	0
ASV_1679	0	0	0	0	0	0	0	0	0	0	1	0	0	0	0	0	0	0	0	0	0	0	0	0	0	0	0	0	0	0	0	0	0	0	0	0	0	0	0	0	0	0	0	0	0	0	0	0	2
ASV_1680	0	0	0	0	0	0	0	0	0	0	2	0	0	0	0	0	0	0	0	0	0	0	0	0	0	0	0	0	0	0	0	0	0	0	0	0	0	0	0	0	0	0	0	0	0	0	0	0	0
ASV_1681	0	0	0	0	0	0	0	0	0	0	0	0	0	8	0	0	0	0	0	0	0	0	0	0	0	0	0	0	0	0	0	0	0	0	0	0	0	0	0	0	0	0	0	0	0	0	0	0	0
ASV_1682	0	0	0	0	0	0	0	0	0	0	0	0	0	0	4	0	0	0	0	1	0	0	0	0	0	0	0	0	0	0	0	0	0	0	0	1	0	0	0	0	0	0	0	0	0	0	0	0	0
ASV_1683	0	0	0	0	0	0	0	0	0	0	0	0	0	0	0	0	0	0	0	0	0	0	0	0	0	0	0	1	0	0	0	0	0	0	0	0	0	0	2	0	0	0	0	0	0	0	0	0	0
ASV_1684	0	0	0	0	0	0	0	0	0	0	0	0	0	0	0	0	0	0	0	0	0	0	0	0	0	0	0	0	0	0	0	0	0	1	0	0	0	0	0	0	0	0	0	0	0	0	0	0	0
ASV_1685	0	0	0	0	0	0	0	0	0	0	0	0	0	0	0	0	0	0	0	0	0	0	0	0	0	0	0	0	0	0	0	0	0	0	8	0	0	0	0	0	0	0	0	0	0	0	0	0	0
ASV_1686	0	0	0	0	0	0	0	0	0	0	0	0	0	0	0	0	0	0	0	0	0	0	0	0	0	0	0	0	0	0	0	0	0	0	0	0	0	5	0	0	0	0	0	0	0	0	0	0	0
ASV_1687	0	0	0	0	0	0	0	0	0	0	0	0	0	0	0	0	0	0	0	0	0	0	0	0	0	0	0	0	0	0	0	0	0	0	0	0	0	0	2	0	0	0	0	0	1	0	0	0	0
ASV_1688	0	0	0	0	0	0	0	0	0	0	0	0	0	0	0	0	0	0	0	0	0	0	0	0	0	0	0	0	0	0	0	0	0	0	0	0	0	0	0	0	0	0	0	0	0	8	0	0	0
ASV_1689	0	0	0	0	0	0	0	0	0	0	0	0	0	0	0	0	0	0	0	0	0	0	0	0	0	0	0	0	0	0	0	0	0	0	0	0	0	0	0	0	0	0	0	0	0	0	0	0	0
ASV_1690	0	0	0	0	0	0	0	0	0	0	0	0	0	0	0	0	0	0	0	0	0	0	0	0	0	0	0	0	0	0	0	0	0	0	0	0	0	0	0	0	0	0	0	0	0	0	0	0	0
ASV_1691	0	0	0	0	0	0	0	0	0	0	0	0	0	0	0	0	0	0	0	0	0	0	0	0	0	0	0	0	0	0	0	0	0	0	0	0	0	0	0	0	0	0	0	0	0	0	0	0	0
ASV_1692	0	0	0	0	0	0	0	0	0	0	0	0	0	0	0	0	0	0	0	0	0	0	0	0	0	0	0	0	0	0	0	0	0	0	0	0	0	0	0	0	0	0	0	0	0	0	0	0	0
ASV_1693	0	0	0	0	0	0	0	0	0	0	0	0	0	0	0	0	0	0	0	0	0	0	0	0	0	0	0	0	0	0	0	0	0	0	0	0	0	0	0	0	0	0	0	0	0	0	0	0	0
ASV_1694	0	0	0	0	0	0	0	0	0	0	0	0	0	0	0	0	0	0	0	0	0	0	0	0	0	0	0	0	0	0	0	0	0	0	0	0	0	0	0	0	0	0	0	0	0	0	0	0	0
ASV_1695	0	0	0	0	0	0	0	0	0	0	0	0	0	0	0	0	0	0	0	0	0	0	0	0	0	0	0	0	0	0	0	0	0	0	0	0	0	0	0	0	0	0	0	0	0	0	0	0	0
ASV_1696	0	0	0	0	0	0	0	0	0	0	0	0	0	0	0	0	0	0	0	0	0	0	0	0	0	0	0	0	0	0	0	0	0	0	0	0	0	0	0	0	0	0	0	0	0	0	0	0	0
ASV_1697	0	0	0	0	0	0	0	0	0	0	0	0	0	0	0	0	0	0	0	0	0	0	0	0	0	0	0	0	0	0	0	0	0	0	0	0	0	0	0	0	0	0	0	0	0	0	0	0	0
ASV_1698	0	0	0	0	0	0	0	0	0	0	0	0	0	0	0	0	0	0	0	0	0	0	0	0	0	0	0	0	0	0	0	0	0	0	0	0	0	0	0	0	0	0	0	0	0	0	0	0	0
ASV_1699	0	0	0	0	0	0	0	0	0	0	0	0	0	0	0	0	0	0	0	0	0	0	0	0	0	0	0	0	0	0	0	0	0	0	0	0	0	0	0	0	0	0	0	0	0	0	0	0	0
ASV_1700	0	0	0	0	0	0	0	0	0	0	0	0	0	0	0	0	0	0	0	0	0	0	0	0	0	0	0	0	0	0	0	0	0	0	0	0	0	0	0	0	0	0	0	0	0	0	0	0	0
ASV_1701	0	0	0	0	0	0	0	0	0	0	0	0	0	0	0	0	0	0	0	0	0	0	0	0	0	0	0	0	0	0	0	0	0	0	0	0	0	0	0	0	0	0	0	0	0	0	0	0	0
ASV_1702	0	0	0	0	0	0	0	0	0	0	0	0	0	0	0	0	0	0	0	0	0	0	0	0	0	0	0	0	0	0	0	0	0	0	0	0	0	0	0	0	0	0	0	0	0	0	0	0	0
ASV_1703	0	0	0	0	0	0	0	0	0	0	0	0	0	0	0	0	0	0	0	0	0	0	0	0	0	0	0	0	0	0	0	0	0	0	0	0	0	1	0	1	0	0	0	0	0	0	0	0	0
ASV_1704	2	0	0	0	0	0	0	0	0	0	0	0	0	0	0	0	0	0	0	2	0	0	0	0	0	0	0	0	0	0	0	0	0	0	0	0	0	0	0	0	0	0	0	0	0	0	0	0	0
ASV_1705	1	0	0	0	0	0	0	0	0	0	0	0	1	0	0	0	0	0	0	0	0	0	0	0	0	0	0	0	0	0	0	0	0	0	0	0	0	0	0	0	0	0	0	0	0	0	0	0	0
ASV_1706	1	0	0	0	0	1	0	0	0	0	0	0	0	0	0	1	0	0	0	0	0	0	0	0	0	0	0	0	0	0	0	0	0	0	0	0	0	0	0	0	0	0	0	0	0	0	0	0	0
ASV_1707	0	7	0	0	0	0	0	0	0	0	0	0	0	0	0	0	0	0	0	0	0	0	0	0	0	0	0	0	0	0	0	0	0	0	0	0	0	0	0	0	0	0	0	0	0	0	0	0	0
ASV_1708	0	2	0	0	0	0	0	0	0	0	0	0	0	0	0	0	0	0	0	0	0	0	0	1	0	0	0	0	0	0	0	0	0	0	0	0	1	0	0	0	0	0	0	0	0	1	0	0	0
ASV_1709	0	0	0	0	0	0	3	0	0	0	0	0	0	0	0	0	0	0	0	0	0	0	1	0	0	0	0	0	0	0	0	0	0	0	0	0	0	0	0	0	0	0	0	0	0	0	0	0	0
ASV_1710	0	0	0	0	0	0	0	1	0	0	0	0	0	0	0	0	0	0	0	0	0	0	0	0	0	0	0	0	0	0	0	0	0	0	0	0	0	0	0	0	0	0	0	0	0	0	0	0	0
ASV_1711	0	0	0	0	0	0	0	0	0	0	1	0	0	0	0	0	0	0	0	0	0	0	0	1	0	0	0	0	0	0	0	0	0	0	0	0	0	0	0	0	0	0	0	0	0	0	0	0	2
ASV_1712	0	0	0	0	0	0	0	0	0	0	1	0	0	0	0	0	1	0	0	0	0	0	0	0	0	0	0	0	0	0	0	0	0	0	0	0	0	0	0	0	0	0	3	0	0	0	0	0	0
ASV_1713	0	0	0	0	0	0	0	0	0	0	0	0	7	0	0	0	0	0	0	0	0	0	0	0	0	0	0	0	0	0	0	0	0	0	0	0	0	0	0	0	0	0	0	0	0	0	0	0	0
ASV_1714	0	0	0	0	0	0	0	0	0	0	0	0	0	0	0	0	7	0	0	0	0	0	0	0	0	0	0	0	0	0	0	0	0	0	0	0	0	0	0	0	0	0	0	0	0	0	0	0	0
ASV_1715	0	0	0	0	0	0	0	0	0	0	0	0	0	0	0	0	0	1	0	0	0	0	0	0	0	0	0	0	0	2	0	0	0	0	0	0	0	0	0	0	0	0	0	0	0	0	0	0	0
ASV_1716	0	0	0	0	0	0	0	0	0	0	0	0	0	0	0	0	0	0	0	0	0	0	0	0	0	0	1	0	0	0	0	0	0	0	0	0	0	0	0	1	0	0	0	0	0	0	0	0	0
ASV_1717	0	0	0	0	0	0	0	0	0	0	0	0	0	0	0	0	0	0	0	0	0	0	7	0	0	0	0	0	0	0	0	0	0	0	0	0	0	0	0	0	0	0	0	0	0	0	0	0	0
ASV_1718	0	0	0	0	0	0	0	0	0	0	0	0	0	0	0	0	0	0	0	0	0	0	0	2	0	0	3	0	0	0	0	0	0	0	0	0	0	0	0	0	0	0	0	0	0	0	0	0	0
ASV_1719	0	0	0	0	0	0	0	0	0	0	0	0	0	0	0	0	0	0	0	0	0	0	0	0	0	0	0	0	0	0	0	0	0	0	0	0	0	0	0	0	0	0	0	0	0	0	0	0	0
ASV_1720	0	0	0	0	0	0	0	0	0	0	0	0	0	0	0	0	0	0	0	0	0	0	0	0	0	0	0	0	0	0	0	0	0	0	0	0	0	0	0	0	0	0	0	0	0	0	0	0	0
ASV_1721	0	0	0	0	0	0	0	0	0	0	0	0	0	0	0	0	0	0	0	0	0	0	0	0	0	0	0	0	0	0	0	0	0	1	0	0	0	0	0	0	0	0	0	0	0	0	0	0	0
ASV_1722	0	0	0	0	0	0	0	0	0	0	0	0	0	0	0	0	0	0	0	0	0	0	0	0	0	0	0	0	0	0	0	0	0	0	7	0	0	0	0	0	0	0	0	0	0	0	0	0	0
ASV_1723	0	0	0	0	0	0	0	0	0	0	0	0	0	0	0	0	0	0	0	0	0	0	0	0	0	0	0	0	0	0	0	0	0	0	0	0	0	0	0	0	0	0	0	0	0	0	0	0	0
ASV_1724	0	0	0	0	0	0	0	0	0	0	0	0	0	0	0	0	0	0	0	0	0	0	0	0	0	0	0	0	0	0	0	0	0	0	0	0	0	0	0	0	0	0	1	0	0	0	0	0	0
ASV_1725	0	0	0	0	0	0	0	0	0	0	0	0	0	0	0	0	0	0	0	0	0	0	0	0	0	0	0	0	0	0	0	0	0	0	0	0	0	0	0	0	0	0	0	0	0	1	0	0	0
ASV_1726	0	0	0	0	0	0	0	0	0	0	0	0	0	0	0	0	0	0	0	0	0	0	0	0	0	0	0	0	0	0	0	0	0	0	0	0	0	0	0	0	0	0	0	0	0	0	0	0	0
ASV_1727	0	0	0	0	0	0	0	0	0	0	0	0	0	0	0	0	0	0	0	0	0	0	0	0	0	0	0	0	0	0	0	0	0	0	0	0	0	0	0	0	0	0	0	0	0	0	0	0	0
ASV_1728	0	0	0	0	0	0	0	0	0	0	0	0	0	0	0	0	0	0	0	0	0	0	0	0	0	0	0	0	0	0	0	0	0	0	0	0	0	0	0	0	0	0	0	0	0	0	0	0	0
ASV_1729	0	0	0	0	0	0	0	0	0	0	0	0	0	0	0	0	0	0	0	0	0	0	0	0	0	0	0	0	0	0	0	0	0	0	0	0	0	0	0	0	0	0	0	0	0	0	0	0	0
ASV_1730	0	0	0	0	0	0	0	0	0	0	0	0	0	0	0	0	0	0	0	0	0	0	0	0	0	0	0	0	0	0	0	0	0	0	0	0	0	0	0	0	0	0	0	0	0	0	0	0	0
ASV_1731	0	0	0	0	0	0	0	0	0	0	0	0	0	0	0	0	0	0	0	0	0	0	0	0	0	0	0	0	0	0	0	0	0	0	0	0	0	0	0	0	0	0	0	0	0	0	0	0	0
ASV_1732	0	0	0	0	0	0	0	0	0	0	0	0	0	0	0	0	0	0	0	0	0	0	0	0	0	0	0	0	0	0	0	0	0	0	0	0	0	0	0	0	0	0	0	0	0	0	0	0	0
ASV_1733	0	0	0	0	0	0	0	0	0	0	0	0	0	0	0	0	0	0	0	0	0	0	0	0	0	0	0	0	0	0	0	0	0	0	0	0	0	0	0	0	0	0	0	0	0	0	0	0	0
ASV_1734	0	0	0	0	0	0	0	0	0	0	0	0	0	0	0	0	0	0	0	0	0	0	0	1	0	0	0	0	0	0	0	0	0	0	0	0	0	0	0	0	0	0	0	0	0	0	0	0	0
ASV_1735	0	0	0	0	0	1	0	0	0	0	0	0	0	0	0	0	0	0	0	0	0	0	0	0	0	0	0	0	0	0	0	0	0	0	0	0	0	0	0	0	0	1	0	0	0	0	0	0	0
ASV_1736	0	0	0	0	0	0	0	0	0	0	0	0	6	0	0	0	0	0	0	0	0	0	0	0	0	0	0	0	0	0	0	0	0	0	0	0	0	0	0	0	0	0	0	0	0	0	0	0	0
ASV_1737	0	0	0	0	0	0	0	0	0	0	0	0	0	0	0	2	0	0	0	0	0	0	0	0	0	0	0	0	0	0	0	0	0	0	0	0	0	0	0	0	0	0	0	0	0	0	0	0	0
ASV_1738	0	0	0	0	0	0	0	0	0	0	0	0	0	0	0	0	6	0	0	0	0	0	0	0	0	0	0	0	0	0	0	0	0	0	0	0	0	0	0	0	0	0	0	0	0	0	0	0	0
ASV_1739	0	0	0	0	0	0	0	0	0	0	0	0	0	0	0	0	0	0	0	0	0	0	0	0	0	0	0	0	0	0	0	0	0	0	0	0	0	0	0	0	0	0	0	0	0	0	0	2	0
ASV_1740	0	0	0	0	0	0	0	0	0	0	0	0	0	0	0	0	0	0	0	0	0	0	0	6	0	0	0	0	0	0	0	0	0	0	0	0	0	0	0	0	0	0	0	0	0	0	0	0	0
ASV_1741	0	0	0	0	0	0	0	0	0	0	0	0	0	0	0	0	0	0	0	0	0	0	0	1	0	0	0	0	0	0	0	0	0	0	0	0	0	0	0	0	0	0	0	0	0	0	0	0	0
ASV_1742	0	0	0	0	0	0	0	0	0	0	0	0	0	0	0	0	0	0	0	0	0	0	0	0	0	0	0	0	1	0	0	0	0	0	0	0	0	0	0	0	0	0	0	0	0	0	0	0	0
ASV_1743	0	0	0	0	0	0	0	0	0	0	0	0	0	0	0	0	0	0	0	0	0	0	0	0	0	0	0	0	3	0	0	0	0	0	0	0	0	0	0	0	0	0	0	0	0	0	0	0	0
ASV_1744	0	0	0	0	0	0	0	0	0	0	0	0	0	0	0	0	0	0	0	0	0	0	0	0	0	0	0	0	0	6	0	0	0	0	0	0	0	0	0	0	0	0	0	0	0	0	0	0	0
ASV_1745	0	0	0	0	0	0	0	0	0	0	0	0	0	0	0	0	0	0	0	0	0	0	0	0	0	0	0	0	0	0	0	0	0	0	0	1	0	0	0	0	0	0	0	0	0	0	0	0	0
ASV_1746	0	0	0	0	0	0	0	0	0	0	0	0	0	0	0	0	0	0	0	0	0	0	0	0	0	0	0	0	0	0	0	0	0	0	0	0	0	0	0	0	0	0	0	0	0	0	0	0	0
ASV_1747	0	0	0	0	0	0	0	0	0	0	0	0	0	0	0	0	0	0	0	0	0	0	0	0	0	0	0	0	0	0	0	0	0	0	0	0	0	0	0	0	1	0	0	0	0	0	0	0	0
ASV_1748	0	0	0	0	0	0	0	0	0	0	0	0	0	0	0	0	0	0	0	0	0	0	0	0	0	0	0	0	0	0	0	0	0	0	0	0	0	0	0	0	0	0	0	0	1	0	0	0	0
ASV_1749	0	0	0	0	0	0	0	0	0	0	0	0	0	0	0	0	0	0	0	0	0	0	0	0	0	0	0	0	0	0	0	0	0	0	0	0	0	0	0	0	0	0	0	0	6	0	0	0	0
ASV_1750	0	0	0	0	0	0	0	0	0	0	0	0	0	0	0	0	0	0	0	0	0	0	0	0	0	0	0	0	0	0	0	0	0	0	0	0	0	0	0	0	0	0	0	0	0	0	0	0	0
ASV_1751	0	0	0	0	0	0	0	0	0	0	0	0	0	0	0	0	0	0	0	0	0	0	0	0	0	0	0	0	0	0	0	0	0	0	0	0	0	0	0	0	0	0	0	0	0	0	0	1	0
ASV_1752	0	0	0	0	0	0	0	0	0	0	0	0	0	0	0	0	0	0	0	0	0	0	0	0	0	0	0	0	0	0	0	0	0	0	0	0	0	0	0	0	0	0	0	0	0	0	0	6	0
ASV_1753	0	0	0	0	0	0	0	0	0	0	0	0	0	0	0	0	0	0	0	0	0	0	0	0	0	0	0	0	0	0	0	0	0	0	0	0	0	0	0	0	0	0	0	0	0	0	0	0	0
ASV_1754	0	0	0	0	0	0	0	0	0	0	0	0	0	0	0	0	0	0	0	0	0	0	0	0	0	0	0	0	0	0	0	0	0	0	0	0	0	0	0	0	0	0	0	0	0	0	0	0	0
ASV_1755	0	0	0	0	0	0	0	0	0	0	0	0	0	0	0	0	0	0	0	0	0	0	0	0	0	0	0	0	0	0	0	0	0	0	0	0	0	0	0	0	0	0	0	0	0	0	0	0	0
ASV_1756	0	0	0	0	0	0	0	0	0	0	0	0	0	0	0	0	0	0	0	0	0	0	0	0	0	0	0	0	0	0	0	0	0	0	0	0	0	0	0	0	0	0	0	0	0	0	0	0	0
ASV_1757	0	0	0	0	0	0	0	0	0	0	0	0	0	0	0	0	0	0	0	0	0	0	0	0	0	0	0	0	0	0	0	0	0	0	0	0	0	0	0	0	0	0	0	0	0	0	0	0	0
ASV_1758	0	0	0	0	0	0	0	0	0	0	0	0	0	0	0	0	0	0	0	0	0	0	0	0	0	0	0	0	0	0	0	0	0	0	0	0	0	0	0	0	0	0	0	0	0	0	0	0	0
ASV_1759	0	0	0	0	0	0	0	0	0	0	0	0	0	0	0	0	0	0	0	0	0	0	0	0	0	0	0	0	0	0	0	0	0	0	0	0	0	0	0	0	0	0	0	0	0	0	0	0	0
ASV_1760	0	0	0	0	0	0	0	0	0	0	0	0	0	0	0	0	0	0	0	0	0	0	0	0	0	0	0	0	0	0	0	0	0	0	0	0	0	0	0	0	0	0	0	0	0	0	0	0	0
ASV_1761	0	0	0	0	0	0	0	0	0	0	0	0	0	0	0	0	0	0	0	0	0	0	0	0	0	0	0	0	0	0	0	0	0	0	0	0	0	0	0	0	0	0	0	0	0	0	0	0	0
ASV_1762	0	0	0	0	0	0	0	0	0	0	0	0	0	0	0	0	0	0	0	0	0	0	0	0	0	0	0	0	0	0	0	0	0	0	0	0	0	0	0	0	0	0	0	0	0	0	0	0	0
ASV_1763	0	0	0	0	0	0	0	0	0	0	0	0	0	0	0	0	0	0	0	0	0	0	0	0	0	0	0	0	0	0	0	0	0	0	0	0	0	0	0	0	0	0	0	0	0	0	0	0	0
ASV_1764	0	0	0	0	0	0	0	0	0	0	0	0	0	0	0	0	0	0	0	0	0	0	0	0	0	0	0	0	0	0	0	0	0	0	0	0	0	0	0	0	0	0	0	0	0	0	0	0	0
ASV_1765	0	0	0	0	0	0	0	0	0	0	0	0	0	0	0	0	0	0	0	0	0	0	0	0	0	0	0	0	0	0	0	0	0	0	0	0	0	0	0	0	0	0	0	0	0	0	0	0	0
ASV_1766	0	0	0	0	0	0	0	0	0	0	0	0	0	0	0	0	0	0	0	0	0	0	0	0	0	0	0	0	0	0	0	0	0	0	0	0	0	0	0	0	0	0	0	0	0	0	0	0	0
ASV_1767	1	0	0	0	0	0	0	1	0	0	0	0	0	0	0	0	0	0	0	0	0	0	0	0	0	0	0	0	0	0	0	0	0	0	0	0	0	0	0	0	0	0	0	0	0	0	0	0	0
ASV_1768	0	2	0	0	0	0	0	0	0	0	1	0	0	0	0	0	0	0	0	0	0	0	0	0	0	0	0	0	0	0	0	0	0	0	0	0	0	0	0	0	0	0	0	0	0	0	0	0	0
ASV_1769	0	1	0	0	0	0	0	0	0	0	0	0	0	0	0	0	0	0	0	0	0	0	0	0	0	0	0	0	0	0	0	0	0	0	0	0	0	0	0	0	0	0	0	0	0	0	0	0	0
ASV_1770	0	1	0	0	0	0	0	0	0	0	0	0	0	0	0	0	0	0	1	0	2	0	0	0	0	0	0	0	0	0	0	0	0	0	0	0	0	1	0	0	0	0	0	0	0	0	0	0	0
ASV_1771	0	0	0	1	0	0	0	0	0	0	0	0	0	0	0	0	0	0	0	0	0	0	0	0	0	0	0	0	0	0	0	0	0	0	0	0	0	0	0	0	0	0	0	0	0	0	0	0	0
ASV_1772	0	0	0	0	0	0	0	0	0	3	0	0	0	0	0	0	0	0	0	0	0	0	0	0	0	0	0	0	0	0	0	0	0	0	0	0	0	0	0	0	0	0	0	0	0	0	0	0	0
ASV_1773	0	0	0	0	0	0	0	0	0	0	5	0	0	0	0	0	0	0	0	0	0	0	0	0	0	0	0	0	0	0	0	0	0	0	0	0	0	0	0	0	0	0	0	0	0	0	0	0	0
ASV_1774	0	0	0	0	0	0	0	0	0	0	5	0	0	0	0	0	0	0	0	0	0	0	0	0	0	0	0	0	0	0	0	0	0	0	0	0	0	0	0	0	0	0	0	0	0	0	0	0	0
ASV_1775	0	0	0	0	0	0	0	0	0	0	1	0	1	0	0	0	0	0	0	0	0	0	0	0	2	0	0	0	0	0	0	0	0	0	0	0	0	0	0	0	0	0	0	0	0	0	0	0	0
ASV_1776	0	0	0	0	0	0	0	0	0	0	0	0	2	0	0	0	0	0	0	0	0	0	0	0	0	0	2	0	0	0	0	0	0	0	0	0	0	0	1	0	0	0	0	0	0	0	0	0	0
ASV_1777	0	0	0	0	0	0	0	0	0	0	0	0	1	0	0	0	0	0	0	0	0	0	0	0	0	0	0	0	0	0	0	0	0	0	0	0	0	0	0	0	0	0	0	0	0	0	0	0	0
ASV_1778	0	0	0	0	0	0	0	0	0	0	0	0	0	0	0	5	0	0	0	0	0	0	0	0	0	0	0	0	0	0	0	0	0	0	0	0	0	0	0	0	0	0	0	0	0	0	0	0	0
ASV_1779	0	0	0	0	0	0	0	0	0	0	0	0	0	0	0	0	0	0	1	0	0	0	0	0	0	0	0	0	0	0	0	0	0	0	0	0	0	0	0	0	0	0	0	0	0	0	0	0	0
ASV_1780	0	0	0	0	0	0	0	0	0	0	0	0	0	0	0	0	0	0	0	0	0	0	0	0	0	0	0	0	0	0	0	0	0	0	0	0	0	0	0	0	0	5	0	0	0	0	0	0	0
ASV_1781	0	0	0	0	0	0	0	0	0	0	0	0	0	0	0	0	0	0	0	0	0	0	0	0	0	0	0	0	0	0	0	0	0	0	0	0	0	0	0	0	0	0	0	0	1	0	0	0	0
ASV_1782	0	0	0	0	0	0	0	0	0	0	0	0	0	0	0	0	0	0	0	0	0	0	0	0	0	0	0	0	0	0	0	0	0	0	0	0	0	0	0	0	0	0	0	0	0	0	0	1	0
ASV_1783	0	0	0	0	0	0	0	0	0	0	0	0	0	0	0	0	0	0	0	0	0	0	0	0	0	0	0	0	0	0	0	0	0	0	0	0	0	0	0	0	0	0	0	0	0	0	0	0	0
ASV_1784	0	0	0	0	0	0	0	0	0	0	0	0	0	0	0	0	0	0	0	0	0	0	0	0	0	0	0	0	0	0	0	0	0	0	0	0	0	0	0	0	0	0	0	0	0	0	0	0	0
ASV_1785	0	0	0	0	0	0	0	0	0	0	0	0	0	0	0	0	0	0	0	0	0	0	0	0	0	0	0	0	0	0	0	0	0	0	0	0	0	0	0	0	0	0	0	0	0	0	0	0	0
ASV_1786	0	0	0	0	0	0	0	0	0	0	0	0	0	0	0	0	0	0	0	0	0	0	0	0	0	0	0	0	0	0	0	0	0	0	0	0	0	0	0	0	0	0	0	0	0	0	0	0	0
ASV_1787	0	0	0	0	0	0	0	0	0	0	0	0	0	0	0	0	0	0	0	0	0	0	0	0	0	0	0	0	0	0	0	0	0	0	0	0	0	0	0	0	0	0	0	0	0	0	0	0	0
ASV_1788	0	0	0	0	0	0	0	0	0	0	0	0	0	0	0	0	0	0	0	0	0	0	0	0	0	0	0	0	0	0	0	0	0	0	0	0	0	0	0	0	0	0	0	0	0	0	0	0	0
ASV_1789	0	0	0	0	0	0	0	0	0	0	0	0	0	0	0	0	0	0	0	0	0	0	0	0	0	0	0	0	0	0	0	0	0	0	0	0	0	0	0	0	0	0	0	0	0	0	0	0	0
ASV_1790	0	0	0	0	0	0	0	0	0	0	0	0	0	0	0	0	0	0	0	0	0	0	0	0	0	0	0	0	0	0	0	0	0	0	0	0	0	0	0	0	0	0	0	0	0	0	0	0	0
ASV_1791	0	0	0	0	0	0	0	0	0	0	0	0	0	0	0	0	0	0	0	0	0	0	0	0	0	0	0	0	0	0	0	0	0	0	0	0	0	0	0	0	0	0	0	0	0	0	0	0	0
ASV_1792	0	0	0	0	0	0	0	0	0	0	0	0	0	0	0	0	0	0	0	0	0	0	0	0	0	0	0	0	0	0	0	0	0	0	0	0	0	0	0	0	0	0	0	0	0	0	0	0	0
ASV_1793	0	0	0	0	0	0	0	0	0	0	0	0	0	0	0	0	0	0	0	0	0	0	0	0	0	0	0	0	0	0	0	0	0	0	0	0	0	0	0	0	0	0	0	0	0	0	0	0	0
ASV_1794	0	0	0	0	0	0	0	0	0	0	0	0	0	0	0	0	0	0	0	0	0	0	0	0	0	0	0	0	0	0	0	0	0	0	0	0	0	0	0	0	0	0	0	0	0	0	0	0	0
ASV_1795	0	0	0	0	0	0	0	0	0	0	0	0	0	0	0	0	0	0	0	0	0	0	0	0	0	0	0	0	0	0	0	0	0	0	0	0	0	0	0	0	0	0	0	0	0	0	0	0	0
ASV_1796	0	0	0	0	0	0	0	0	0	0	0	0	0	0	0	0	0	0	0	0	0	0	0	0	0	0	0	0	0	0	0	0	0	0	0	0	0	0	0	0	0	0	0	0	0	0	0	0	0
ASV_1797	0	0	0	0	0	0	0	0	0	0	0	0	0	0	0	0	0	0	0	0	0	0	0	0	0	0	0	0	0	0	0	0	0	0	0	0	0	0	0	0	0	0	0	0	0	0	0	0	0
ASV_1798	0	0	0	0	0	0	0	0	0	0	0	0	0	0	0	0	0	0	0	0	0	0	0	0	0	0	0	0	0	0	0	0	0	0	0	0	0	0	0	0	0	0	0	0	0	0	0	0	0
ASV_1799	0	0	0	0	0	0	0	0	0	0	0	0	0	0	0	0	0	0	0	0	0	0	0	0	0	0	0	0	0	0	0	0	0	0	0	0	0	0	0	0	0	0	0	0	0	0	0	0	0
ASV_1800	0	0	0	0	0	0	0	0	0	0	0	0	0	0	0	0	0	0	0	0	0	0	0	0	0	0	0	0	0	0	0	0	0	0	0	0	0	0	0	0	0	0	0	0	0	0	0	0	0
ASV_1801	0	0	0	1	0	0	0	0	0	0	0	0	1	0	0	0	0	0	0	0	0	0	0	0	0	1	0	0	0	0	0	0	0	0	0	0	0	0	0	0	0	0	0	0	0	0	0	0	0
ASV_1802	0	0	0	0	0	0	0	0	0	0	0	0	0	0	0	0	0	0	0	0	0	0	0	0	0	0	0	0	0	0	0	0	0	0	0	0	0	0	0	0	0	0	0	0	0	0	0	0	0
ASV_1803	4	0	0	0	0	0	0	0	0	0	0	0	0	0	0	0	0	0	0	0	0	0	0	0	0	0	0	0	0	0	0	0	0	0	0	0	0	0	0	0	0	0	0	0	0	0	0	0	0
ASV_1804	0	0	0	1	0	0	0	0	0	0	0	0	0	0	0	0	0	0	0	0	0	0	0	0	0	0	0	0	0	0	0	0	0	0	0	0	0	0	0	0	0	0	0	0	0	0	0	0	0
ASV_1805	0	0	0	4	0	0	0	0	0	0	0	0	0	0	0	0	0	0	0	0	0	0	0	0	0	0	0	0	0	0	0	0	0	0	0	0	0	0	0	0	0	0	0	0	0	0	0	0	0
ASV_1806	0	0	0	0	4	0	0	0	0	0	0	0	0	0	0	0	0	0	0	0	0	0	0	0	0	0	0	0	0	0	0	0	0	0	0	0	0	0	0	0	0	0	0	0	0	0	0	0	0
ASV_1807	0	0	0	0	2	0	0	0	0	0	0	0	0	0	0	0	0	0	0	0	0	0	0	0	0	0	0	0	0	0	0	0	0	0	0	0	0	2	0	0	0	0	0	0	0	0	0	0	0
ASV_1808	0	0	0	0	4	0	0	0	0	0	0	0	0	0	0	0	0	0	0	0	0	0	0	0	0	0	0	0	0	0	0	0	0	0	0	0	0	0	0	0	0	0	0	0	0	0	0	0	0
ASV_1809	0	0	0	0	0	2	0	2	0	0	0	0	0	0	0	0	0	0	0	0	0	0	0	0	0	0	0	0	0	0	0	0	0	0	0	0	0	0	0	0	0	0	0	0	0	0	0	0	0
ASV_1810	0	0	0	0	0	0	1	0	0	0	0	0	0	0	0	0	0	0	0	0	0	0	0	0	0	0	0	0	0	0	0	0	0	0	0	0	0	0	0	0	0	0	0	0	0	0	0	0	0
ASV_1811	0	0	0	0	0	0	0	0	0	4	0	0	0	0	0	0	0	0	0	0	0	0	0	0	0	0	0	0	0	0	0	0	0	0	0	0	0	0	0	0	0	0	0	0	0	0	0	0	0
ASV_1812	0	0	0	0	0	0	0	0	0	4	0	0	0	0	0	0	0	0	0	0	0	0	0	0	0	0	0	0	0	0	0	0	0	0	0	0	0	0	0	0	0	0	0	0	0	0	0	0	0
ASV_1813	0	0	0	0	0	0	0	0	0	0	3	0	0	0	0	0	0	0	0	0	0	0	0	0	0	0	0	0	0	0	0	0	0	0	0	0	0	0	0	0	0	0	0	0	0	0	0	0	0
ASV_1814	0	0	0	0	0	0	0	0	0	0	0	0	0	0	0	0	4	0	0	0	0	0	0	0	0	0	0	0	0	0	0	0	0	0	0	0	0	0	0	0	0	0	0	0	0	0	0	0	0
ASV_1815	0	0	0	0	0	0	0	0	0	0	0	0	0	0	0	0	0	4	0	0	0	0	0	0	0	0	0	0	0	0	0	0	0	0	0	0	0	0	0	0	0	0	0	0	0	0	0	0	0
ASV_1816	0	0	0	0	0	0	0	0	0	0	0	0	0	0	0	0	0	0	1	0	0	0	2	0	0	0	0	0	0	0	0	0	0	0	0	0	0	0	0	0	0	0	0	0	0	0	0	0	0
ASV_1817	0	0	0	0	0	0	0	0	0	0	0	0	0	0	0	0	0	0	0	1	0	0	0	0	0	0	0	0	0	0	0	0	0	0	0	0	0	0	0	0	0	0	0	1	0	0	0	0	0
ASV_1818	0	0	0	0	0	0	0	0	0	0	0	0	0	0	0	0	0	0	0	0	0	4	0	0	0	0	0	0	0	0	0	0	0	0	0	0	0	0	0	0	0	0	0	0	0	0	0	0	0
ASV_1819	0	0	0	0	0	0	0	0	0	0	0	0	0	0	0	0	0	0	0	0	0	0	0	0	4	0	0	0	0	0	0	0	0	0	0	0	0	0	0	0	0	0	0	0	0	0	0	0	0
ASV_1820	0	0	0	0	0	0	0	0	0	0	0	0	0	0	0	0	0	0	0	0	0	0	0	0	0	2	0	0	0	0	0	0	0	0	0	0	0	0	0	0	0	0	0	0	1	0	0	0	0
ASV_1821	0	0	0	0	0	0	0	0	0	0	0	0	0	0	0	0	0	0	0	0	0	0	0	0	0	1	0	0	0	0	0	0	0	0	0	0	0	0	0	0	0	0	0	0	0	0	0	1	0
ASV_1822	0	0	0	0	0	0	0	0	0	0	0	0	0	0	0	0	0	0	0	0	0	0	0	0	0	1	1	0	0	0	0	0	0	0	0	0	0	0	0	0	0	0	0	0	0	0	0	0	0
ASV_1823	0	0	0	0	0	0	0	0	0	0	0	0	0	0	0	0	0	0	0	0	0	0	0	0	0	4	0	0	0	0	0	0	0	0	0	0	0	0	0	0	0	0	0	0	0	0	0	0	0
ASV_1824	0	0	0	0	0	0	0	0	0	0	0	0	0	0	0	0	0	0	0	0	0	0	0	0	0	0	0	0	1	0	0	0	0	0	0	0	0	0	0	0	0	0	0	0	0	0	0	0	0
ASV_1825	0	0	0	0	0	0	0	0	0	0	0	0	0	0	0	0	0	0	0	0	0	0	0	0	0	0	0	0	0	0	0	0	0	0	0	1	0	0	0	0	0	0	0	0	0	0	0	0	0
ASV_1826	0	0	0	0	0	0	0	0	0	0	0	0	0	0	0	0	0	0	0	0	0	0	0	0	0	0	0	0	0	0	0	0	0	0	0	0	0	4	0	0	0	0	0	0	0	0	0	0	0
ASV_1827	0	0	0	0	0	0	0	0	0	0	0	0	0	0	0	0	0	0	0	0	0	0	0	0	0	0	0	0	0	0	0	0	0	0	0	0	0	0	4	0	0	0	0	0	0	0	0	0	0
ASV_1828	0	0	0	0	0	0	0	0	0	0	0	0	0	0	0	0	0	0	0	0	0	0	0	0	0	0	0	0	0	0	0	0	0	0	0	0	0	0	0	0	0	0	0	0	0	0	4	0	0
ASV_1829	0	0	0	0	0	0	0	0	0	0	0	0	0	0	0	0	0	0	0	0	0	0	0	0	0	0	0	0	0	0	0	0	0	0	0	0	0	0	0	0	0	0	0	0	0	0	4	0	0
ASV_1830	0	0	0	0	0	0	0	0	0	0	0	0	0	0	0	0	0	0	0	0	0	0	0	0	0	0	0	0	0	0	0	0	0	0	0	0	0	0	0	0	0	0	0	0	0	0	0	0	3
ASV_1831	0	0	0	0	0	0	0	0	0	0	0	0	0	0	0	0	0	0	0	0	0	0	0	0	0	0	0	0	0	0	0	0	0	0	0	0	0	0	0	0	0	0	0	0	0	0	0	0	0
ASV_1832	0	0	0	0	0	0	0	0	0	0	0	0	0	0	0	0	0	0	0	0	0	0	0	0	0	0	0	0	0	0	0	0	0	0	0	0	0	0	0	0	0	0	0	0	0	0	0	0	0
ASV_1833	0	0	0	0	0	0	0	0	0	0	0	0	0	0	0	0	0	0	0	0	0	0	0	0	0	0	0	0	0	0	0	0	0	0	0	0	0	0	0	0	0	0	0	0	0	0	0	0	0
ASV_1834	0	0	0	0	0	0	0	0	0	0	0	0	0	0	0	0	0	0	0	0	0	0	0	0	0	0	0	0	0	0	0	0	0	0	0	0	0	0	0	0	0	0	0	0	0	0	0	0	0
ASV_1835	0	0	0	0	0	0	0	0	0	0	0	0	0	0	0	0	0	0	0	0	0	0	0	0	0	0	0	0	0	0	0	0	0	0	0	0	0	0	0	0	0	0	0	0	0	0	0	0	0
ASV_1836	0	0	0	0	0	0	0	0	0	0	0	0	0	0	0	0	0	0	0	0	0	0	0	0	0	0	0	0	0	0	0	0	0	0	0	0	0	0	0	0	0	0	0	0	0	0	0	0	0
ASV_1837	0	0	0	0	0	0	0	0	0	0	0	0	0	0	0	0	0	0	0	0	0	0	0	0	0	0	0	0	0	0	0	0	0	0	0	0	0	0	0	0	0	0	0	0	0	0	0	0	0
ASV_1838	0	0	0	0	0	0	0	0	0	0	0	0	0	0	0	0	0	0	0	0	0	0	0	0	0	0	0	0	0	0	0	0	0	0	0	0	0	0	0	0	0	0	0	0	0	0	0	0	0
ASV_1839	0	0	0	0	0	0	0	0	0	0	0	0	0	0	0	0	0	0	0	0	0	0	0	0	0	0	0	0	0	0	0	0	0	0	0	0	0	0	0	0	0	0	0	0	0	0	0	0	0
ASV_1840	0	0	0	0	0	0	0	0	0	0	0	0	0	0	0	0	0	0	0	0	0	0	0	0	0	0	0	0	0	0	0	0	0	0	0	0	0	0	0	0	0	0	0	0	0	0	0	0	0
ASV_1841	0	0	0	0	0	0	0	0	0	0	0	0	0	0	0	0	0	0	0	0	0	0	0	0	0	0	0	0	0	0	0	0	0	0	0	0	0	0	0	0	0	0	0	0	0	0	0	0	0
ASV_1842	0	0	0	0	0	0	0	0	0	0	0	0	0	0	0	0	0	0	0	0	0	0	0	0	0	0	0	0	0	0	0	0	0	0	0	0	0	0	0	0	0	0	0	0	0	0	0	0	0
ASV_1843	0	0	0	0	0	0	0	0	0	0	0	0	0	0	0	0	0	0	0	0	0	0	0	0	0	0	0	0	0	0	0	0	0	0	0	0	0	0	0	0	0	0	0	0	0	0	0	0	0
ASV_1844	0	0	0	0	0	0	0	0	0	0	0	0	0	0	0	0	0	0	0	0	0	0	0	0	0	0	0	0	0	0	0	0	0	0	0	0	0	0	0	0	0	0	0	0	0	0	0	0	0
ASV_1845	0	0	0	0	0	0	0	0	0	0	0	0	0	0	0	0	0	0	0	0	0	0	0	0	0	0	0	0	0	0	0	0	0	0	0	0	0	0	0	0	0	0	0	0	0	0	0	0	0
ASV_1846	0	0	0	0	0	0	0	0	0	0	0	0	0	0	0	0	0	0	0	0	0	0	0	0	0	0	0	0	0	0	0	0	0	0	0	0	0	0	0	0	0	0	0	0	0	0	0	0	0
ASV_1847	0	0	0	0	0	0	0	0	0	0	0	0	0	0	0	0	0	0	0	0	0	0	0	0	0	0	0	0	0	0	0	0	0	0	0	0	0	0	0	0	0	0	0	0	0	0	0	0	0
ASV_1848	0	0	0	0	0	0	0	0	0	0	0	0	0	0	0	0	0	0	0	0	0	0	0	0	0	0	0	0	0	0	0	0	0	0	0	0	0	0	0	0	0	0	0	0	0	0	0	0	0
ASV_1849	0	0	0	0	0	0	0	0	0	0	0	0	0	0	0	0	0	0	0	0	0	0	0	0	0	0	0	0	0	0	0	0	0	0	0	0	0	0	0	0	0	0	0	0	0	0	0	0	0
ASV_1850	0	0	0	0	0	0	0	0	0	0	0	0	0	0	0	0	0	0	0	0	0	0	0	0	0	0	0	0	0	0	0	0	0	0	0	0	0	0	0	0	0	0	0	0	0	0	0	0	0
ASV_1851	0	0	0	0	0	0	0	0	0	0	0	0	0	0	0	0	0	0	0	0	0	0	0	0	0	0	0	0	0	0	0	0	0	0	0	0	0	0	0	0	0	0	0	0	0	0	0	0	0
ASV_1852	0	0	0	0	0	0	0	0	0	0	0	0	0	0	0	0	0	0	0	0	0	0	0	0	0	0	0	0	0	0	0	0	0	0	0	0	0	0	0	0	0	0	0	0	0	0	0	0	0
ASV_1853	0	0	0	0	0	0	0	0	0	0	0	0	0	0	0	0	0	0	0	0	0	0	0	0	0	0	0	0	0	0	0	0	0	0	0	0	0	0	0	0	0	0	0	0	0	0	0	0	0
ASV_1854	0	0	0	0	0	0	0	0	0	0	0	0	0	0	0	0	0	0	0	0	0	0	0	0	0	0	0	0	0	0	0	0	0	0	0	0	0	0	0	0	0	0	0	0	0	0	0	0	0
ASV_1855	0	0	0	0	0	0	0	0	0	0	0	0	0	0	0	0	0	0	0	0	0	0	0	0	0	0	0	0	0	0	0	0	0	0	0	0	0	0	0	0	0	0	0	0	0	0	0	0	0
ASV_1856	0	0	0	0	0	0	0	0	0	0	0	0	0	0	0	0	0	0	0	0	0	0	0	0	0	0	0	0	0	0	0	0	0	0	0	0	0	0	0	0	0	0	0	0	0	0	0	0	0
ASV_1857	0	0	0	0	0	0	0	0	0	0	0	0	0	0	0	0	0	0	0	0	0	0	0	0	0	0	0	0	0	0	0	0	0	0	0	0	0	0	0	0	0	0	0	0	0	0	0	0	0
ASV_1858	0	0	0	0	0	0	0	0	0	0	0	0	0	0	0	0	0	0	0	0	0	0	0	0	0	0	0	0	0	0	0	0	0	0	0	0	0	0	0	0	0	0	0	0	0	0	0	0	0
ASV_1859	0	0	0	0	0	0	0	0	0	0	0	0	0	0	0	0	0	0	0	0	0	0	0	0	0	0	0	0	0	0	0	0	0	0	0	0	0	0	0	0	0	0	0	0	0	0	0	0	0
ASV_1860	3	0	0	0	0	0	0	0	0	0	0	0	0	0	0	0	0	0	0	0	0	0	0	0	0	0	0	0	0	0	0	0	0	0	0	0	0	0	0	0	0	0	0	0	0	0	0	0	0
ASV_1861	0	0	0	3	0	0	0	0	0	0	0	0	0	0	0	0	0	0	0	0	0	0	0	0	0	0	0	0	0	0	0	0	0	0	0	0	0	0	0	0	0	0	0	0	0	0	0	0	0
ASV_1862	0	0	0	3	0	0	0	0	0	0	0	0	0	0	0	0	0	0	0	0	0	0	0	0	0	0	0	0	0	0	0	0	0	0	0	0	0	0	0	0	0	0	0	0	0	0	0	0	0
ASV_1863	0	0	0	1	0	0	0	0	0	0	0	0	0	0	0	0	0	0	0	0	0	0	0	0	0	0	0	0	0	0	0	0	0	0	0	0	1	0	0	0	0	0	0	0	1	0	0	0	0
ASV_1864	0	0	0	0	1	0	0	0	0	0	0	1	0	0	0	0	0	0	0	0	0	0	0	0	0	0	0	0	0	0	0	0	0	0	0	0	0	0	0	0	0	0	0	0	0	0	0	0	0
ASV_1865	0	0	0	0	3	0	0	0	0	0	0	0	0	0	0	0	0	0	0	0	0	0	0	0	0	0	0	0	0	0	0	0	0	0	0	0	0	0	0	0	0	0	0	0	0	0	0	0	0
ASV_1866	0	0	0	0	0	0	1	0	0	0	0	0	0	0	0	0	0	0	0	0	0	0	0	0	0	0	0	0	0	1	0	0	0	0	0	0	0	0	0	0	0	0	1	0	0	0	0	0	0
ASV_1867	0	0	0	0	0	0	0	0	3	0	0	0	0	0	0	0	0	0	0	0	0	0	0	0	0	0	0	0	0	0	0	0	0	0	0	0	0	0	0	0	0	0	0	0	0	0	0	0	0
ASV_1868	0	0	0	0	0	0	0	0	2	0	0	0	0	0	0	0	0	0	0	0	0	0	0	0	0	0	0	0	0	0	0	0	0	0	0	0	0	0	0	0	0	0	0	0	0	0	0	0	0
ASV_1869	0	0	0	0	0	0	0	0	0	0	1	0	0	0	0	0	0	0	0	0	0	0	0	0	0	0	0	0	0	0	0	0	0	0	0	0	0	0	0	0	0	0	0	0	0	0	0	0	0
ASV_1870	0	0	0	0	0	0	0	0	0	0	0	0	0	0	0	0	3	0	0	0	0	0	0	0	0	0	0	0	0	0	0	0	0	0	0	0	0	0	0	0	0	0	0	0	0	0	0	0	0
ASV_1871	0	0	0	0	0	0	0	0	0	0	0	0	0	0	0	0	1	0	0	0	0	0	0	0	0	0	1	0	0	0	0	0	0	0	0	0	0	0	0	0	0	0	0	0	0	0	0	0	0
ASV_1872	0	0	0	0	0	0	0	0	0	0	0	0	0	0	0	0	0	0	0	0	0	0	0	0	0	0	0	0	0	0	0	0	0	0	0	1	0	0	0	0	0	0	0	0	0	0	0	0	0
ASV_1873	0	0	0	0	0	0	0	0	0	0	0	0	0	0	0	0	0	0	0	0	0	1	0	0	0	0	0	0	0	0	0	0	0	0	1	0	0	0	0	0	0	0	0	0	0	0	0	0	0
ASV_1874	0	0	0	0	0	0	0	0	0	0	0	0	0	0	0	0	0	0	0	0	0	0	2	0	0	0	0	0	0	0	0	0	0	0	0	0	0	0	0	0	0	0	0	0	0	0	0	0	0
ASV_1875	0	0	0	0	0	0	0	0	0	0	0	0	0	0	0	0	0	0	0	0	0	0	0	3	0	0	0	0	0	0	0	0	0	0	0	0	0	0	0	0	0	0	0	0	0	0	0	0	0
ASV_1876	0	0	0	0	0	0	0	0	0	0	0	0	0	0	0	0	0	0	0	0	0	0	0	0	0	0	3	0	0	0	0	0	0	0	0	0	0	0	0	0	0	0	0	0	0	0	0	0	0
ASV_1877	0	0	0	0	0	0	0	0	0	0	0	0	0	0	0	0	0	0	0	0	0	0	0	0	0	0	1	0	0	0	0	0	0	1	0	0	0	0	0	0	0	0	0	0	0	0	0	0	0
ASV_1878	0	0	0	0	0	0	0	0	0	0	0	0	0	0	0	0	0	0	0	0	0	0	0	0	0	0	0	0	0	0	0	0	0	0	0	0	0	0	0	0	0	0	0	0	0	0	0	0	0
ASV_1879	0	0	0	0	0	0	0	0	0	0	0	0	0	0	0	0	0	0	0	0	0	0	0	0	0	0	0	1	0	1	0	0	0	0	0	0	1	0	0	0	0	0	0	0	0	0	0	0	0
ASV_1880	0	0	0	0	0	0	0	0	0	0	0	0	0	0	0	0	0	0	0	0	0	0	0	0	0	0	0	0	0	0	0	0	3	0	0	0	0	0	0	0	0	0	0	0	0	0	0	0	0
ASV_1881	0	0	0	0	0	0	0	0	0	0	0	0	0	0	0	0	0	0	0	0	0	0	0	0	0	0	0	0	0	0	0	0	3	0	0	0	0	0	0	0	0	0	0	0	0	0	0	0	0
ASV_1882	0	0	0	0	0	0	0	0	0	0	0	0	0	0	0	0	0	0	0	0	0	0	0	0	0	0	0	0	0	0	0	0	0	0	0	3	0	0	0	0	0	0	0	0	0	0	0	0	0
ASV_1883	0	0	0	0	0	0	0	0	0	0	0	0	0	0	0	0	0	0	0	0	0	0	0	0	0	0	0	0	0	0	0	0	0	0	0	0	3	0	0	0	0	0	0	0	0	0	0	0	0
ASV_1884	0	0	0	0	0	0	0	0	0	0	0	0	0	0	0	0	0	0	0	0	0	0	0	0	0	0	0	0	0	0	0	0	0	0	0	0	0	0	3	0	0	0	0	0	0	0	0	0	0
ASV_1885	0	0	0	0	0	0	0	0	0	0	0	0	0	0	0	0	0	0	0	0	0	0	0	0	0	0	0	0	0	0	0	0	0	0	0	0	0	0	0	0	3	0	0	0	0	0	0	0	0
ASV_1886	0	0	0	0	0	0	0	0	0	0	0	0	0	0	0	0	0	0	0	0	0	0	0	0	0	0	0	0	0	0	0	0	0	0	0	0	0	0	0	0	0	3	0	0	0	0	0	0	0
ASV_1887	0	0	0	0	0	0	0	0	0	0	0	0	0	0	0	0	0	0	0	0	0	0	0	0	0	0	0	0	0	0	0	0	0	0	0	0	0	0	0	0	0	0	0	0	3	0	0	0	0
ASV_1888	0	0	0	0	0	0	0	0	0	0	0	0	0	0	0	0	0	0	0	0	0	0	0	0	0	0	0	0	0	0	0	0	0	0	0	0	0	0	0	0	0	0	0	0	0	0	0	0	0
ASV_1889	0	0	0	0	0	0	0	0	0	0	0	0	0	0	0	0	0	0	0	0	0	0	0	0	0	0	0	0	0	0	0	0	0	0	0	0	0	0	0	0	0	0	0	0	0	0	0	0	0
ASV_1890	0	0	0	0	0	0	0	0	0	0	0	0	0	0	0	0	0	0	0	0	0	0	0	0	0	0	0	0	0	0	0	0	0	0	0	0	0	0	0	0	0	0	0	0	0	3	0	0	0
ASV_1891	0	0	0	0	0	0	0	0	0	0	0	0	0	0	0	0	0	0	0	0	0	0	0	0	0	0	0	0	0	0	0	0	0	0	0	0	0	0	0	0	0	0	0	0	0	0	0	2	0
ASV_1892	0	0	0	0	0	0	0	0	0	0	0	0	0	0	0	0	0	0	0	0	0	0	0	0	0	0	0	0	0	0	0	0	0	0	0	0	0	0	0	0	0	0	0	0	0	0	0	1	0
ASV_1893	0	0	0	0	0	0	0	0	0	0	0	0	0	0	0	0	0	0	0	0	0	0	0	0	0	0	0	0	0	0	0	0	0	0	0	0	0	0	0	0	0	0	0	0	0	0	0	0	0
ASV_1894	0	0	0	0	0	0	0	0	0	0	0	0	0	0	0	0	0	0	0	0	0	0	0	0	0	0	0	0	0	0	0	0	0	0	0	0	0	0	0	0	0	0	0	0	0	0	0	0	0
ASV_1895	0	0	0	0	0	0	0	0	0	0	0	0	0	0	0	0	0	0	0	0	0	0	0	0	0	0	0	0	0	0	0	0	0	0	0	0	0	0	0	0	0	0	0	0	0	0	0	0	0
ASV_1896	0	0	0	0	0	0	0	0	0	0	0	0	0	0	0	0	0	0	0	0	0	0	0	0	0	0	0	0	0	0	0	0	0	0	0	0	0	0	0	0	0	0	0	0	0	0	0	0	0
ASV_1897	0	0	0	0	0	0	0	0	0	0	0	0	0	0	0	0	0	0	0	0	0	0	0	0	0	0	0	0	0	0	0	0	0	0	0	0	0	0	0	0	0	0	0	0	0	0	0	0	0
ASV_1898	0	0	0	0	0	0	0	0	0	0	0	0	0	0	0	0	0	0	0	0	0	0	0	0	0	0	0	0	0	0	0	0	0	0	0	0	0	0	0	0	0	0	0	0	0	0	0	0	0
ASV_1899	0	0	0	0	0	0	0	0	0	0	0	0	0	0	0	0	0	0	0	0	0	0	0	0	0	0	0	0	0	0	0	0	0	0	0	0	0	0	0	0	0	0	0	0	0	0	0	0	0
ASV_1900	0	0	0	0	0	0	0	0	0	0	0	0	0	0	0	0	0	0	0	0	0	0	0	0	0	0	0	0	0	0	0	0	0	0	0	0	0	0	0	0	0	0	0	0	0	0	0	0	0
ASV_1901	0	0	0	0	0	0	0	0	0	0	0	0	0	0	0	0	0	0	0	0	0	0	0	0	0	0	0	0	0	0	0	0	0	0	0	0	0	0	0	0	0	0	0	0	0	0	0	0	0
ASV_1902	0	0	0	0	0	0	0	0	0	0	0	0	0	0	0	0	0	0	0	0	0	0	0	0	0	0	0	0	0	0	0	0	0	0	0	0	0	0	0	0	0	0	0	0	0	0	0	0	0
ASV_1903	0	0	0	0	0	0	0	0	0	0	0	0	0	0	0	0	0	0	0	0	0	0	0	0	0	0	0	0	0	0	0	0	0	0	0	0	0	0	0	0	0	0	0	0	0	0	0	0	0
ASV_1904	0	0	0	0	0	0	0	0	0	0	0	0	0	0	0	0	0	0	0	0	0	0	0	0	0	0	0	0	0	0	0	0	0	0	0	0	0	0	0	0	0	0	0	0	0	0	0	0	0
ASV_1905	0	0	0	0	0	0	0	0	0	0	0	0	0	0	0	0	0	0	0	0	0	0	0	0	0	0	0	0	0	0	0	0	0	0	0	0	0	0	0	0	0	0	0	0	0	0	0	0	0
ASV_1906	0	0	0	0	0	0	0	0	0	0	0	0	0	0	0	0	0	0	0	0	0	0	0	0	0	0	0	0	0	0	0	0	0	0	0	0	0	0	0	0	0	0	0	0	0	0	0	0	0
ASV_1907	0	0	0	0	0	0	0	0	0	0	0	0	0	0	0	0	0	0	0	0	0	0	0	0	0	0	0	0	0	0	0	0	0	0	0	0	0	0	0	0	0	0	0	0	0	0	0	0	0
ASV_1908	0	0	0	0	0	0	0	0	0	0	0	0	0	0	0	0	0	0	0	0	0	0	0	0	0	0	0	0	0	0	0	0	0	0	0	0	0	0	0	0	0	0	0	0	0	0	0	0	0
ASV_1909	0	0	0	0	0	0	0	0	0	0	0	0	0	0	0	0	0	0	0	0	0	0	0	0	0	0	0	0	0	0	0	0	0	0	0	0	0	0	0	0	0	0	0	0	0	0	0	0	0
ASV_1910	0	0	0	0	0	0	0	0	0	0	0	0	0	0	0	0	0	0	0	0	0	0	0	0	0	0	0	0	0	0	0	0	0	0	0	0	0	0	0	0	0	0	0	0	0	0	0	0	0
ASV_1911	0	0	0	0	0	0	0	0	0	0	0	0	0	0	0	0	0	0	0	0	0	0	0	0	0	0	0	0	0	0	0	0	0	0	0	0	0	0	0	0	0	0	0	0	0	0	0	0	0
ASV_1912	0	0	0	0	0	0	0	0	0	0	0	0	0	0	0	0	0	0	0	0	0	0	0	0	0	0	0	0	0	0	0	0	0	0	0	0	0	0	0	0	0	0	0	0	0	0	0	0	0
ASV_1913	0	0	0	0	0	0	0	0	0	0	0	0	0	0	0	0	0	0	0	0	0	0	0	0	0	0	0	0	0	0	0	0	0	0	0	0	0	0	0	0	0	0	0	0	0	0	0	0	0
ASV_1914	0	0	0	0	0	0	0	0	0	0	0	0	0	0	0	0	0	0	0	0	0	0	0	0	0	0	0	0	0	0	0	0	0	0	0	0	0	0	0	0	0	0	0	0	0	0	0	0	0
ASV_1915	0	0	0	0	0	0	0	0	0	0	0	0	0	0	0	0	0	0	0	0	0	0	0	0	0	0	0	0	0	0	0	0	0	0	0	0	0	0	0	0	0	0	0	0	0	0	0	0	0
ASV_1916	0	0	0	0	0	0	0	0	0	0	0	0	0	0	0	0	0	0	0	0	0	0	0	0	0	0	0	0	0	0	0	0	0	0	0	0	0	0	0	0	0	0	0	0	0	0	0	0	0
ASV_1917	0	0	0	0	0	0	0	0	0	0	0	0	0	0	0	0	0	0	0	0	0	0	0	0	0	0	0	0	0	0	0	0	0	0	0	0	0	0	0	0	0	0	0	0	0	0	0	0	0
ASV_1918	0	0	0	0	0	0	0	0	0	0	0	0	0	0	0	0	0	0	0	0	0	0	0	0	0	0	0	0	0	0	0	0	0	0	0	0	0	0	0	0	0	0	0	0	0	0	0	0	0
ASV_1919	0	0	0	0	0	0	0	0	0	0	0	0	0	0	0	0	0	0	0	0	0	0	0	0	0	0	0	0	0	0	0	0	0	0	0	0	0	0	0	0	0	0	0	0	0	0	0	0	0
ASV_1920	0	0	0	0	0	0	0	0	0	0	0	0	0	0	0	0	0	0	0	0	0	0	0	0	0	0	0	0	0	0	0	0	0	0	0	0	0	0	0	0	0	0	0	0	0	0	0	0	0
ASV_1921	0	0	0	0	0	0	0	0	0	0	0	0	0	0	0	0	0	0	0	0	0	0	0	0	0	0	0	0	0	0	0	0	0	0	0	0	0	0	0	0	0	0	0	0	0	0	0	0	0
ASV_1922	0	0	0	0	0	0	0	0	0	0	0	0	0	0	0	0	0	0	0	0	0	0	0	0	0	0	0	0	0	0	0	0	0	0	0	0	0	0	0	0	0	0	0	0	0	0	0	0	0
ASV_1923	0	0	0	0	0	0	0	0	0	0	0	0	0	0	0	0	0	0	0	0	0	0	0	0	0	0	0	0	0	0	0	0	0	0	0	0	0	0	0	0	0	0	0	0	0	0	0	0	0
ASV_1924	0	0	0	0	0	0	0	0	0	0	0	0	0	0	0	0	0	0	0	0	0	0	0	0	0	0	0	0	0	0	0	0	0	0	0	0	0	0	0	0	0	0	0	0	0	0	0	0	0
ASV_1925	0	0	0	0	0	0	0	0	0	0	0	0	0	0	0	0	0	0	0	0	0	0	0	0	0	0	0	0	0	0	0	0	0	0	0	0	0	0	0	0	0	0	0	0	0	0	0	0	0
ASV_1926	0	0	0	0	0	0	0	0	0	0	0	0	0	0	0	0	0	0	0	0	0	0	0	0	0	0	0	0	0	0	0	0	0	0	0	0	0	0	0	0	0	0	0	0	0	0	0	0	0
ASV_1927	0	0	0	0	0	0	0	0	0	0	0	0	0	0	0	0	0	0	0	0	0	0	0	0	0	0	0	0	0	0	0	0	0	0	0	0	0	0	0	0	0	0	0	0	0	0	0	0	0
ASV_1928	0	0	0	0	0	0	0	0	0	0	0	0	0	0	0	0	0	0	0	0	0	0	0	0	0	0	0	0	0	0	0	0	0	0	0	0	0	0	0	0	0	0	0	0	0	0	0	0	0
ASV_1929	0	0	0	0	0	0	0	0	0	0	0	0	0	0	0	0	0	0	0	0	0	0	0	0	0	0	0	0	0	0	0	0	0	0	0	0	0	0	0	0	0	0	0	0	0	0	0	0	0
ASV_1930	0	0	0	0	0	0	0	0	0	0	0	0	0	0	0	0	0	0	0	0	0	0	0	0	0	0	0	0	0	0	0	0	0	0	0	0	0	0	0	0	0	0	0	0	0	0	0	0	0
ASV_1931	0	0	0	0	0	0	0	0	0	0	0	0	0	0	0	0	0	0	0	0	0	0	0	0	0	0	0	0	0	0	0	0	0	0	0	0	0	0	0	0	0	0	0	0	0	0	0	0	0
ASV_1932	0	0	0	0	0	0	0	0	0	0	0	0	0	0	0	0	0	0	0	0	0	0	0	0	0	0	0	0	0	0	0	0	0	0	0	0	0	0	0	1	0	0	0	0	0	0	0	0	0
ASV_1933	0	0	0	0	0	0	0	0	0	0	0	0	0	0	0	0	0	0	0	0	0	0	0	0	0	0	0	0	0	0	0	0	0	0	0	0	0	0	0	0	0	0	0	0	0	0	0	0	0
ASV_1934	0	0	0	0	0	0	0	0	0	0	0	0	0	0	0	0	0	0	0	0	0	0	0	0	0	0	0	0	0	0	0	0	0	0	0	0	0	0	0	0	0	0	0	0	0	0	0	0	0
ASV_1935	1	0	0	0	0	0	0	0	0	0	0	0	0	0	0	0	0	0	0	0	0	0	0	0	0	0	0	0	0	0	0	0	0	0	0	0	0	0	0	0	0	0	0	0	0	0	0	0	0
ASV_1936	0	0	0	2	0	0	0	0	0	0	0	0	0	0	0	0	0	0	0	0	0	0	0	0	0	0	0	0	0	0	0	0	0	0	0	0	0	0	0	0	0	0	0	0	0	0	0	0	0
ASV_1937	0	0	0	2	0	0	0	0	0	0	0	0	0	0	0	0	0	0	0	0	0	0	0	0	0	0	0	0	0	0	0	0	0	0	0	0	0	0	0	0	0	0	0	0	0	0	0	0	0
ASV_1938	0	0	0	1	0	0	0	0	0	0	0	0	0	0	0	0	0	0	0	0	0	0	0	0	0	0	0	0	0	0	0	0	0	0	0	0	0	0	0	0	0	0	0	0	0	0	0	0	0
ASV_1939	0	0	0	0	0	0	1	0	0	0	0	0	0	0	0	0	0	0	0	0	0	0	0	0	0	0	0	0	0	0	0	0	0	0	0	0	0	0	0	0	0	0	0	0	0	0	0	0	0
ASV_1940	0	0	0	0	0	0	0	0	2	0	0	0	0	0	0	0	0	0	0	0	0	0	0	0	0	0	0	0	0	0	0	0	0	0	0	0	0	0	0	0	0	0	0	0	0	0	0	0	0
ASV_1941	0	0	0	0	0	0	0	0	0	2	0	0	0	0	0	0	0	0	0	0	0	0	0	0	0	0	0	0	0	0	0	0	0	0	0	0	0	0	0	0	0	0	0	0	0	0	0	0	0
ASV_1942	0	0	0	0	0	0	0	0	0	0	0	0	2	0	0	0	0	0	0	0	0	0	0	0	0	0	0	0	0	0	0	0	0	0	0	0	0	0	0	0	0	0	0	0	0	0	0	0	0
ASV_1943	0	0	0	0	0	0	0	0	0	0	0	0	0	0	0	2	0	0	0	0	0	0	0	0	0	0	0	0	0	0	0	0	0	0	0	0	0	0	0	0	0	0	0	0	0	0	0	0	0
ASV_1944	0	0	0	0	0	0	0	0	0	0	0	0	0	0	0	0	2	0	0	0	0	0	0	0	0	0	0	0	0	0	0	0	0	0	0	0	0	0	0	0	0	0	0	0	0	0	0	0	0
ASV_1945	0	0	0	0	0	0	0	0	0	0	0	0	0	0	0	0	2	0	0	0	0	0	0	0	0	0	0	0	0	0	0	0	0	0	0	0	0	0	0	0	0	0	0	0	0	0	0	0	0
ASV_1946	0	0	0	0	0	0	0	0	0	0	0	0	0	0	0	0	0	2	0	0	0	0	0	0	0	0	0	0	0	0	0	0	0	0	0	0	0	0	0	0	0	0	0	0	0	0	0	0	0
ASV_1947	0	0	0	0	0	0	0	0	0	0	0	0	0	0	0	0	0	2	0	0	0	0	0	0	0	0	0	0	0	0	0	0	0	0	0	0	0	0	0	0	0	0	0	0	0	0	0	0	0
ASV_1948	0	0	0	0	0	0	0	0	0	0	0	0	0	0	0	0	0	0	0	0	0	0	0	0	0	0	0	0	0	0	0	0	0	0	0	0	0	0	1	0	0	0	0	0	0	0	0	0	0
ASV_1949	0	0	0	0	0	0	0	0	0	0	0	0	0	0	0	0	0	0	0	0	0	0	0	0	0	0	0	0	0	0	0	0	0	0	0	0	0	0	0	0	0	0	0	0	0	0	0	0	0
ASV_1950	0	0	0	0	0	0	0	0	0	0	0	0	0	0	0	0	0	0	0	1	0	0	0	0	0	0	0	0	0	0	0	0	0	0	0	0	0	0	0	0	0	0	0	0	0	0	0	0	0
ASV_1951	0	0	0	0	0	0	0	0	0	0	0	0	0	0	0	0	0	0	0	2	0	0	0	0	0	0	0	0	0	0	0	0	0	0	0	0	0	0	0	0	0	0	0	0	0	0	0	0	0
ASV_1952	0	0	0	0	0	0	0	0	0	0	0	0	0	0	0	0	0	0	0	0	0	2	0	0	0	0	0	0	0	0	0	0	0	0	0	0	0	0	0	0	0	0	0	0	0	0	0	0	0
ASV_1953	0	0	0	0	0	0	0	0	0	0	0	0	0	0	0	0	0	0	0	0	0	1	0	0	0	0	0	0	0	0	0	0	0	0	0	0	0	0	0	0	0	0	0	0	0	0	0	0	0
ASV_1954	0	0	0	0	0	0	0	0	0	0	0	0	0	0	0	0	0	0	0	0	0	0	2	0	0	0	0	0	0	0	0	0	0	0	0	0	0	0	0	0	0	0	0	0	0	0	0	0	0
ASV_1955	0	0	0	0	0	0	0	0	0	0	0	0	0	0	0	0	0	0	0	0	0	0	0	0	0	0	2	0	0	0	0	0	0	0	0	0	0	0	0	0	0	0	0	0	0	0	0	0	0
ASV_1956	0	0	0	0	0	0	0	0	0	0	0	0	0	0	0	0	0	0	0	0	0	0	0	0	0	0	0	2	0	0	0	0	0	0	0	0	0	0	0	0	0	0	0	0	0	0	0	0	0
ASV_1957	0	0	0	0	0	0	0	0	0	0	0	0	0	0	0	0	0	0	0	0	0	0	0	0	0	0	0	0	2	0	0	0	0	0	0	0	0	0	0	0	0	0	0	0	0	0	0	0	0
ASV_1958	0	0	0	0	0	0	0	0	0	0	0	0	0	0	0	0	0	0	0	0	0	0	0	0	0	0	0	0	0	0	1	0	0	0	0	0	0	0	0	0	0	0	0	0	0	0	0	0	0
ASV_1959	0	0	0	0	0	0	0	0	0	0	0	0	0	0	0	0	0	0	0	0	0	0	0	0	0	0	0	0	0	0	2	0	0	0	0	0	0	0	0	0	0	0	0	0	0	0	0	0	0
ASV_1960	0	0	0	0	0	0	0	0	0	0	0	0	0	0	0	0	0	0	0	0	0	0	0	0	0	0	0	0	0	0	0	2	0	0	0	0	0	0	0	0	0	0	0	0	0	0	0	0	0
ASV_1961	0	0	0	0	0	0	0	0	0	0	0	0	0	0	0	0	0	0	0	0	0	0	0	0	0	0	0	0	0	0	0	2	0	0	0	0	0	0	0	0	0	0	0	0	0	0	0	0	0
ASV_1962	0	0	0	0	0	0	0	0	0	0	0	0	0	0	0	0	0	0	0	0	0	0	0	0	0	0	0	0	0	0	0	0	0	0	0	0	0	0	0	0	0	0	0	0	0	0	0	0	0
ASV_1963	0	0	0	0	0	0	0	0	0	0	0	0	0	0	0	0	0	0	0	0	0	0	0	0	0	0	0	0	0	0	0	0	0	0	0	0	0	1	0	0	0	0	0	0	0	0	0	0	0
ASV_1964	0	0	0	0	0	0	0	0	0	0	0	0	0	0	0	0	0	0	0	0	0	0	0	0	0	0	0	0	0	0	0	0	0	0	0	0	0	0	1	0	0	0	0	0	0	0	0	0	0
ASV_1965	0	0	0	0	0	0	0	0	0	0	0	0	0	0	0	0	0	0	0	0	0	0	0	0	0	0	0	0	0	0	0	0	0	0	0	0	0	0	2	0	0	0	0	0	0	0	0	0	0
ASV_1966	0	0	0	0	0	0	0	0	0	0	0	0	0	0	0	0	0	0	0	0	0	0	0	0	0	0	0	0	0	0	0	0	0	0	0	0	0	0	0	0	2	0	0	0	0	0	0	0	0
ASV_1967	0	0	0	0	0	0	0	0	0	0	0	0	0	0	0	0	0	0	0	0	0	0	0	0	0	0	0	0	0	0	0	0	0	0	0	0	0	0	0	0	2	0	0	0	0	0	0	0	0
ASV_1968	0	0	0	0	0	0	0	0	0	0	0	0	0	0	0	0	0	0	0	0	0	0	0	0	0	0	0	0	0	0	0	0	0	0	0	0	0	0	0	0	2	0	0	0	0	0	0	0	0
ASV_1969	0	0	0	0	0	0	0	0	0	0	0	0	0	0	0	0	0	0	0	0	0	0	0	0	0	0	0	0	0	0	0	0	0	0	0	0	0	0	0	0	1	0	0	0	0	0	0	0	0
ASV_1970	0	0	0	0	0	0	0	0	0	0	0	0	0	0	0	0	0	0	0	0	0	0	0	0	0	0	0	0	0	0	0	0	0	0	0	0	0	0	0	0	0	0	0	1	0	0	0	0	0
ASV_1971	0	0	0	0	0	0	0	0	0	0	0	0	0	0	0	0	0	0	0	0	0	0	0	0	0	0	0	0	0	0	0	0	0	0	0	0	0	0	0	0	0	0	0	0	2	0	0	0	0
ASV_1972	0	0	0	0	0	0	0	0	0	0	0	0	0	0	0	0	0	0	0	0	0	0	0	0	0	0	0	0	0	0	0	0	0	0	0	0	0	0	0	0	0	0	0	0	2	0	0	0	0
ASV_1973	0	0	0	0	0	0	0	0	0	0	0	0	0	0	0	0	0	0	0	0	0	0	0	0	0	0	0	0	0	0	0	0	0	0	0	0	0	0	0	0	0	0	0	0	0	0	0	0	0
ASV_1974	0	0	0	0	0	0	0	0	0	0	0	0	0	0	0	0	0	0	0	0	0	0	0	0	0	0	0	0	0	0	0	0	0	0	0	0	0	0	0	0	0	0	0	0	0	0	0	0	0
ASV_1975	0	0	0	0	0	0	0	0	0	0	0	0	0	0	0	0	0	0	0	0	0	0	0	0	0	0	0	0	0	0	0	0	0	0	0	0	0	0	0	0	0	0	0	0	0	0	0	0	0
ASV_1976	0	0	0	0	0	0	0	0	0	0	0	0	0	0	0	0	0	0	0	0	0	0	0	0	0	0	0	0	0	0	0	0	0	0	0	0	0	0	0	0	0	0	0	0	0	0	2	0	0
ASV_1977	0	0	0	0	0	0	0	0	0	0	0	0	0	0	0	0	0	0	0	0	0	0	0	0	0	0	0	0	0	0	0	0	0	0	0	0	0	0	0	0	0	0	0	0	0	0	2	0	0
ASV_1978	0	0	0	0	0	0	0	0	0	0	0	0	0	0	0	0	0	0	0	0	0	0	0	0	0	0	0	0	0	0	0	0	0	0	0	0	0	0	0	0	0	0	0	0	0	0	1	0	0
ASV_1979	0	0	0	0	0	0	0	0	0	0	0	0	0	0	0	0	0	0	0	0	0	0	0	0	0	0	0	0	0	0	0	0	0	0	0	0	0	0	0	0	0	0	0	0	0	0	0	2	0
ASV_1980	0	0	0	0	0	0	0	0	0	0	0	0	0	0	0	0	0	0	0	0	0	0	0	0	0	0	0	0	0	0	0	0	0	0	0	0	0	0	0	0	0	0	0	0	0	0	0	0	0
ASV_1981	0	0	0	0	0	0	0	0	0	0	0	0	0	0	0	0	0	0	0	0	0	0	0	0	0	0	0	0	0	0	0	0	0	0	0	0	0	0	0	0	0	0	0	0	0	0	0	0	0
ASV_1982	0	0	0	0	0	0	0	0	0	0	0	0	0	0	0	0	0	0	0	0	0	0	0	0	0	0	0	0	0	0	0	0	0	0	0	0	0	0	0	0	0	0	0	0	0	0	0	0	0
ASV_1983	0	0	0	0	0	0	0	0	0	0	0	0	0	0	0	0	0	0	0	0	0	0	0	0	0	0	0	0	0	0	0	0	0	0	0	0	0	0	0	0	0	0	0	0	0	0	0	0	0
ASV_1984	0	0	0	0	0	0	0	0	0	0	0	0	0	0	0	0	0	0	0	0	0	0	0	0	0	0	0	0	0	0	0	0	0	0	0	0	0	0	0	0	0	0	0	0	0	0	0	0	0
ASV_1985	0	0	0	0	0	0	0	0	0	0	0	0	0	0	0	0	0	0	0	0	0	0	0	0	0	0	0	0	0	0	0	0	0	0	0	0	0	0	0	0	0	0	0	0	0	0	0	0	0
ASV_1986	0	0	0	0	0	0	0	0	0	0	0	0	0	0	0	0	0	0	0	0	0	0	0	0	0	0	0	0	0	0	0	0	0	0	0	0	0	0	0	0	0	0	0	0	0	0	0	0	0
ASV_1987	0	0	0	0	0	0	0	0	0	0	0	0	0	0	0	0	0	0	0	0	0	0	0	0	0	0	0	0	0	0	0	0	0	0	0	0	0	0	0	0	0	0	0	0	0	0	0	0	0
ASV_1988	0	0	0	0	0	0	0	0	0	0	0	0	0	0	0	0	0	0	0	0	0	0	0	0	0	0	0	0	0	0	0	0	0	0	0	0	0	0	0	0	0	0	0	0	0	0	0	0	0
ASV_1989	0	0	0	0	0	0	0	0	0	0	0	0	0	0	0	0	0	0	0	0	0	0	0	0	0	0	0	0	0	0	0	0	0	0	0	0	0	0	0	0	0	0	0	0	0	0	0	0	0
ASV_1990	0	0	0	0	0	0	0	0	0	0	0	0	0	0	0	0	0	0	0	0	0	0	0	0	0	0	0	0	0	0	0	0	0	0	0	0	0	0	0	0	0	0	0	0	0	0	0	0	0
ASV_1991	0	0	0	0	0	0	0	0	0	0	0	0	0	0	0	0	0	0	0	0	0	0	0	0	0	0	0	0	0	0	0	0	0	0	0	0	0	0	0	0	0	0	0	0	0	0	0	0	0
ASV_1992	0	0	0	0	0	0	0	0	0	0	0	0	0	0	0	0	0	0	0	0	0	0	0	0	0	0	0	0	0	0	0	0	0	0	0	0	0	0	0	0	0	0	0	0	0	0	0	0	0
ASV_1993	0	0	0	0	0	0	0	0	0	0	0	0	0	0	0	0	0	0	0	0	0	0	0	0	0	0	0	0	0	0	0	0	0	0	0	0	0	0	0	0	0	0	0	0	0	0	0	0	0
ASV_1994	0	0	0	0	0	0	0	0	0	0	0	0	0	0	0	0	0	0	0	0	0	0	0	0	0	0	0	0	0	0	0	0	0	0	0	0	0	0	0	0	0	0	0	0	0	0	0	0	0
ASV_1995	0	0	0	0	0	0	0	0	0	0	0	0	0	0	0	0	0	0	0	0	0	0	0	0	0	0	0	0	0	0	0	0	0	0	0	0	0	0	0	0	0	0	0	0	0	0	0	0	0
ASV_1996	0	0	0	0	0	0	0	0	0	0	0	0	0	0	0	0	0	0	0	0	0	0	0	0	0	0	0	0	0	0	0	0	0	0	0	0	0	0	0	0	0	0	0	0	0	0	0	0	0
ASV_1997	0	0	0	0	0	0	0	0	0	0	0	0	0	0	0	0	0	0	0	0	0	0	0	0	0	0	0	0	0	0	0	0	0	0	0	0	0	0	0	0	0	0	0	0	0	0	0	0	0
ASV_1998	0	0	0	0	0	0	0	0	0	0	0	0	0	0	0	0	0	0	0	0	0	0	0	0	0	0	0	0	0	0	0	0	0	0	0	0	0	0	0	0	0	0	0	0	0	0	0	0	0
ASV_1999	0	0	0	0	0	0	0	0	0	0	0	0	0	0	0	0	0	0	0	0	0	0	0	0	0	0	0	0	0	0	0	0	0	0	0	0	0	0	0	0	0	0	0	0	0	0	0	0	0
[truncated: 562 more rows]
[truncated: 113 more columns]
