# Supplementary material for: Effects of different amoxicillin treatment durations on microbiome diversity and composition in the gut
Source: PLoS One. 2022 Oct 27;17(10):e0275737. doi: 10.1371/journal.pone.0275737 (PMC9612567; doi:10.1371/journal.pone.0275737)
Supplement: S2 File — (CSV) [file pone.0275737.s010.csv]

Name	Group	Amoxicillin	time	date
A1FS10	A	no	Day 37	21.jun.19
A1FS1	A	no	Day 1	15-May-2019
A1FS2	A	no	Day 5	20-May-2019
A1FS3	A	no	Day 9	24-May-2019
A1FS4	A	no	Day 13	28-May-2019
A1FS5	A	no	Day 17	01.jun.19
A1FS6	A	no	Day 21	05.jun.19
A1FS7	A	no	Day 25	09.jun.19
A1FS8	A	no	Day 29	13.jun.19
A2FS10	A	no	Day 37	21.jun.19
A2FS1	A	no	Day 1	15-May-2019
A2FS2	A	no	Day 5	20-May-2019
A2FS3	A	no	Day 9	24-May-2019
A2FS4	A	no	Day 13	28-May-2019
A2FS5	A	no	Day 17	01.jun.19
A2FS6	A	no	Day 21	05.jun.19
A2FS7	A	no	Day 25	09.jun.19
A2FS8	A	no	Day 29	13.jun.19
A3FS10	A	no	Day 37	21.jun.19
A3FS1	A	no	Day 1	15-May-2019
A3FS2	A	no	Day 5	20-May-2019
A3FS3	A	no	Day 9	24-May-2019
A3FS4	A	no	Day 13	28-May-2019
A3FS5	A	no	Day 17	01.jun.19
A3FS6	A	no	Day 21	05.jun.19
A3FS7	A	no	Day 25	09.jun.19
A3FS8	A	no	Day 29	13.jun.19
A4FS10	A	no	Day 37	21.jun.19
A4FS1	A	no	Day 1	15-May-2019
A4FS2	A	no	Day 5	20-May-2019
A4FS3	A	no	Day 9	24-May-2019
A4FS4	A	no	Day 13	28-May-2019
A4FS5	A	no	Day 17	01.jun.19
A4FS6	A	no	Day 21	05.jun.19
A4FS7	A	no	Day 25	09.jun.19
A4FS8	A	no	Day 29	13.jun.19
A5FS10	A	no	Day 37	21.jun.19
A5FS1	A	no	Day 1	15-May-2019
A5FS2	A	no	Day 5	20-May-2019
A5FS3	A	no	Day 9	24-May-2019
A5FS4	A	no	Day 13	28-May-2019
A5FS5	A	no	Day 17	01.jun.19
A5FS6	A	no	Day 21	05.jun.19
A5FS7	A	no	Day 25	09.jun.19
A5FS8	A	no	Day 29	13.jun.19
B1FS1	B	no	Day 1	15-May-2019
B1FS2	B	yes	Day 5	20-May-2019
B1FS3	B	post	Day 9	24-May-2019
B1FS4	B	post	Day 13	28-May-2019
B1FS5	B	post	Day 17	01.jun.19
B1FS6	B	post	Day 21	05.jun.19
B1FS7	B	post	Day 25	09.jun.19
B2FS1	B	no	Day 1	15-May-2019
B2FS2	B	yes	Day 5	20-May-2019
B2FS3	B	post	Day 9	24-May-2019
B2FS4	B	post	Day 13	28-May-2019
B2FS5	B	post	Day 17	01.jun.19
B2FS6	B	post	Day 21	05.jun.19
B2FS7	B	post	Day 25	09.jun.19
B3FS1	B	no	Day 1	15-May-2019
B3FS2	B	yes	Day 5	20-May-2019
B3FS3	B	post	Day 9	24-May-2019
B3FS4	B	post	Day 13	28-May-2019
B3FS5	B	post	Day 17	01.jun.19
B3FS6	B	post	Day 21	05.jun.19
B3FS7	B	post	Day 25	09.jun.19
B4FS1	B	no	Day 1	15-May-2019
B4FS2	B	yes	Day 5	20-May-2019
B4FS3	B	post	Day 9	24-May-2019
B4FS4	B	post	Day 13	28-May-2019
B4FS5	B	post	Day 17	01.jun.19
B4FS7	B	post	Day 25	09.jun.19
B5FS1	B	no	Day 1	15-May-2019
B5FS2	B	yes	Day 5	20-May-2019
B5FS3	B	post	Day 9	24-May-2019
B5FS4	B	post	Day 13	28-May-2019
B5FS5	B	post	Day 17	01.jun.19
B5FS6	B	post	Day 21	05.jun.19
B5FS7	B	post	Day 25	09.jun.19
C1FS1	C	no	Day 1	15-May-2019
C1FS2	C	yes	Day 5	20-May-2019
C1FS3	C	yes	Day 9	24-May-2019
C1FS4	C	post	Day 13	28-May-2019
C1FS5	C	post	Day 17	01.jun.19
C1FS6	C	post	Day 21	05.jun.19
C1FS7	C	post	Day 25	09.jun.19
C1FS8	C	post	Day 29	13.jun.19
C2FS1	C	no	Day 1	15-May-2019
C2FS4	C	post	Day 13	28-May-2019
C2FS5	C	post	Day 17	01.jun.19
C2FS6	C	post	Day 21	05.jun.19
C2FS7	C	post	Day 25	09.jun.19
C2FS8	C	post	Day 29	13.jun.19
C3FS1	C	no	Day 1	15-May-2019
C3FS2	C	yes	Day 5	20-May-2019
C3FS3	C	yes	Day 9	24-May-2019
C3FS4	C	post	Day 13	28-May-2019
C3FS6	C	post	Day 21	01.jun.19
C3FS7	C	post	Day 25	09.jun.19
C3FS8	C	post	Day 29	13.jun.19
C4FS1	C	no	Day 1	15-May-2019
C4FS2	C	yes	Day 5	20-May-2019
C4FS3	C	yes	Day 9	24-May-2019
C4FS4	C	post	Day 13	28-May-2019
C4FS5	C	post	Day 17	01.jun.19
C4FS6	C	post	Day 21	05.jun.19
C4FS7	C	post	Day 25	09.jun.19
C4FS8	C	post	Day 29	13.jun.19
C5FS1	C	no	Day 1	15-May-2019
C5FS2	C	yes	Day 5	20-May-2019
C5FS3	C	yes	Day 9	24-May-2019
C5FS4	C	post	Day 13	28-May-2019
C5FS5	C	post	Day 17	01.jun.19
C5FS6	C	post	Day 21	05.jun.19
C5FS7	C	post	Day 25	09.jun.19
C5FS8	C	post	Day 29	13.jun.19
D1FS10	D	post	Day 37	21.jun.19
D1FS1	D	no	Day 1	15-May-2019
D1FS2	D	yes	Day 5	20-May-2019
D1FS3	D	yes	Day 9	24-May-2019
D1FS4	D	yes	Day 13	28-May-2019
D1FS5	D	post	Day 17	01.jun.19
D1FS6	D	post	Day 21	05.jun.19
D1FS7	D	post	Day 25	09.jun.19
D2FS10	D	post	Day 37	21.jun.19
D2FS1	D	no	Day 1	15-May-2019
D2FS2	D	yes	Day 5	20-May-2019
D2FS3	D	yes	Day 9	24-May-2019
D2FS4	D	yes	Day 13	28-May-2019
D2FS5	D	post	Day 17	01.jun.19
D2FS6	D	post	Day 21	05.jun.19
D2FS7	D	post	Day 25	09.jun.19
D2FS8	D	post	Day 29	13.jun.19
D3FS10	D	post	Day 37	21.jun.19
D3FS1	D	no	Day 1	15-May-2019
D3FS2	D	yes	Day 5	20-May-2019
D3FS3	D	yes	Day 9	24-May-2019
D3FS4	D	yes	Day 13	28-May-2019
D3FS5	D	post	Day 17	01.jun.19
D3FS6	D	post	Day 21	05.jun.19
D3FS7	D	post	Day 25	09.jun.19
D3FS8	D	post	Day 29	13.jun.19
D4FS10	D	post	Day 37	21.jun.19
D4FS1	D	no	Day 1	15-May-2019
D4FS2	D	yes	Day 5	20-May-2019
D4FS3	D	yes	Day 9	24-May-2019
D4FS4	D	yes	Day 13	28-May-2019
D4FS5	D	post	Day 17	01.jun.19
D4FS6	D	post	Day 21	05.jun.19
D4FS7	D	post	Day 25	09.jun.19
D4FS8	D	post	Day 29	13.jun.19
D5FS10	D	post	Day 37	21.jun.19
D5FS1	D	no	Day 1	15-May-2019
D5FS2	D	yes	Day 5	20-May-2019
D5FS3	D	yes	Day 9	24-May-2019
D5FS4	D	yes	Day 13	28-May-2019
D5FS5	D	post	Day 17	01.jun.19
D5FS6	D	post	Day 21	05.jun.19
D5FS7	D	post	Day 25	09.jun.19
D5FS8	D	post	Day 29	13.jun.19
